# Supplementary material for: Plasma Lipidomics of Preadolescent Children: A Hokkaido Study
Source: J Lipids. 2025 Feb 16;2025:3106145. doi: 10.1155/jl/3106145 (PMC11898111; doi:10.1155/jl/3106145)
Supplement: Supporting Information 1 — Figure S1: Analysis of lipid biosynthesis pathways in boys and girls. The data is represented as mean ± SEM. The y-axis represents the concentration of the lipid subclass in nanograms per milliliter, and the x-axis represents different sex groups, where the abbreviations are as follows: acetyl coenzyme A (acetyl Co A), fatty acids (FAs), dihydroxyacetone phosphate (DHAP), glycerol-3-phosphate (G3P), lysophosphatidic acid (LPA), phosphatidic acid (PA), cytidine diphosphate diacylglycerol (CDP-DAG), phosphatidylinositol (PI), phosphatidylethanolamine (PE), lyso-phosphatidylethanolamine (LPE), phosphatidylcholine (PC), lysophosphatidylcholine (LPC), phosphatidylserine (PS), diacylglycerol (DAG), triacylglycerol (TG), serine (Ser), ceramide (Cer), hexosylceramide (HexCer), and sphingomyelin (SM). Figure S2: Volcanic plot representing significantly altered lipids (t-test, p < 0.05) in the plasma samples of boys: (A) boys in the 9 versus 10 years age group. (B) Boys in the 9 versus 11 group. (C) Boys in the 9 versus 12 group. (D) Boys in the 10 versus 11 group. (E) Boys in the 10 versus 12 group. (F) Boys in the 11 versus 12 group. Figure S3: Volcanic plot representing significantly altered lipids (t-test, p < 0.05) in the plasma samples of girls. (A) Girls in the 9 versus 10 group. (B) Girls in the 9 vs. 11 group. (C) Girls in the 9 versus 12 group. (D) Girls in the 10 versus 11 group. (E) Girls in the 10 versus 12 group. (F) Girls in the 11 versus 12 group. [file 3106145.f1.xlsx]

## Sheet: Tablse S1
Table S1: Relative concentration (ng/µL) of quantified lipids in pre-adolescent children plasma samples
			Age (Years)	9	9	9	9	9	9	9	9	9	9	9	9	9	9	9	9	9	9	9	9	9	9	9	9	9	9	9	9	9	9	9	9	9	9	9	9	9	9	9	9	9	9	9	9	9	9
			Sex	Boy	Boy	Boy	Boy	Boy	Boy	Boy	Boy	Boy	Boy	Boy	Boy	Boy	Boy	Boy	Boy	Boy	Boy	Boy	Boy	Boy	Boy	Boy	Boy	Boy	Boy	Boy	Boy	Boy	Boy	Boy	Boy	Boy	Boy	Boy	Boy	Boy	Boy	Boy	Boy	Boy	Boy	Boy	Boy	Boy	Boy
Lipids	RT	m/z	Adduct ion	MC-10	MC-12	MC-23	MC-53	MC-54	MC-60	MC-67	MC-68	MC-71	MC-73	MC-90	MC-105	MC-119	MC-122	MC-125	MC-127	MC-129	MC-136	MC-137	MC-142	MC-146	MC-151	MC-154	MC-156	MC-160	MC-161	MC-164	MC-165	MC-190	MC-192	MC-194	MC-199	MC-200	MC-216	MC-247	MC-270	MC-315	MC-327	MC-336	MC-340	MC-341	MC-344	MC-346	MC-348	MC-350	MC-360
FA 10:0	3.515	171.139	[M-H]-	0.340243	0.101767	0.128639	0.0604856	0.136273	0.111633	0.0896292	0.0385658	0.0430005	0.150592	0.093585	0.1259	0.153327	0.112525	0.0634328	0.113874	0.0471388	0.084717	0.0557962	0.0479684	0.0251456	0.0298376	0.0368812	0.0393919	0.155922	0.0457167	0.0845045	0.127377	0.136429	0.0384944	0.121708	0.0413671	0.0457191	0.134147	0.281761	0.0797994	0.0722587	0.0767352	0.0383225	0.222885	0.0502186	0.229039	0.0189075	0.194178	0.101973	0.0676614
FA 12:0	5.475	199.17	[M-H]-	1.06475	0.432026	0.536265	0.480646	1.09828	0.810977	0.478091	0.366248	0.352634	0.603206	0.996357	0.375902	0.669318	0.592686	0.577551	0.808987	0.404478	0.426226	0.486296	0.413764	0.335137	0.357792	0.444509	0.461829	0.520204	0.341042	0.756481	0.465152	0.975694	0.373992	0.663259	0.391304	0.425189	0.591214	0.86577	0.373367	0.779453	0.853436	0.824665	1.18156	0.784957	1.70107	0.58305	1.03678	1.17271	0.799385
FA 13:0	6.685	213.186	[M-H]-	0.185896	0.18088	0.128929	0.248136	0.239993	0.220216	0.23074	0.191118	0.177934	0.215384	0.239443	0.184213	0.186101	0.182427	0.16957	0.226635	0.176062	0.164685	0.191474	0.148636	0.153404	0.181753	0.121478	0.163565	0.137999	0.116843	0.123269	0.125121	0.14742	0.145637	0.172329	0.128663	0.145576	0.162158	0.177154	0.166508	0.230593	0.274311	0.29893	0.305733	0.321201	0.353932	0.236434	0.319824	0.32939	0.3109
FA 14:0	7.993	227.202	[M-H]-	34.2492	37.4136	28.1562	48.0509	47.4178	45.5533	46.6167	42.7544	39.0186	45.9829	46.5751	43.1166	44.7568	41.3468	40.3444	47.1339	39.7387	38.3018	43.3558	29.925	35.6535	42.96	28.1981	39.9862	33.7587	26.2709	27.56	29.3166	32.2099	33.947	36.4882	31.3114	34.5464	34.2093	34.3337	38.665	49.9327	52.0562	61.7615	62.2823	61.529	66.925	48.9278	61.5017	67.6551	61.9144
FA 14:1	6.34	225.186	[M-H]-	0.593481	0.175923	0.102873	0.187704	0.797045	0.162651	0.191829	0.0943884	0.118785	0.232666	0.154205	0.134276	0.273628	0.247515	0.491413	0.500575	0.190421	0.118095	0.144756	0.0869104	0.101547	0.0538245	0.147639	0.0856888	0.241047	0.129068	0.153484	0.167686	0.543084	0.191286	0.424661	0.0885298	0.150271	0.278926	0.370448	0.11812	0.157163	0.235409	0.195687	0.543087	0.238355	1.17525	0.0629801	0.180297	0.328387	0.0653535
FA 15:0	8.61	241.217	[M-H]-	0.718837	0.510002	0.473571	0.600173	1.07934	0.953283	0.762359	0.599753	0.47978	0.880187	0.761637	0.587331	0.855832	0.726641	0.701724	0.813533	0.708894	0.494487	0.688189	0.430962	0.517934	0.669385	0.448104	0.611464	0.606473	0.421575	0.433208	0.467041	0.819206	0.512706	0.72935	0.34263	0.545416	0.587836	0.593881	0.571629	0.671675	0.708047	0.65323	1.0338	0.703307	1.32267	0.538655	0.986516	0.949093	0.752293
FA 15:1	7.457	239.202	[M-H]-	0.0269789	0.0126275	0.0119401	0.0231684	0.0605243	0.0510169	0.0176526	0.00957079	0.0121051	0.0213239	0.0122605	0.0169922	0.0166675	0.0192229	0.0249635	0.0279042	0.0233161	0.0129937	0.0139872	0.0157095	0.0118631	0.0145613	0.0107447	0.0108652	0.0131488	0.00865412	0.0115805	0.00959221	0.0266523	0.0122232	0.0215782	0.00831765	0.0121494	0.0140013	0.016301	0.0097071	0.013604	0.022822	0.0154118	0.0282744	0.0299188	0.0856498	0.0112671	0.0195846	0.0343068	0.0155609
FA 16:0	9.568	255.233	[M-H]-	12.7623	10.1951	8.22333	12.3559	18.5346	13.5583	13.9128	11.446	11.2098	12.1702	14.9067	11.5789	13.4375	13.1431	13.3401	17.1698	11.5996	10.9461	12.6447	8.31341	9.5681	11.1705	8.33677	11.4558	10.9876	7.80237	10.2182	10.9094	13.4263	10.1185	13.2647	8.58892	10.8013	11.3533	13.3974	11.4011	13.0905	12.45	16.243	20.5503	15.4154	22.2535	9.26485	17.2666	23.1249	14.5571
FA 16:1	8.31	253.217	[M-H]-	2.7331	0.971293	0.756021	1.14816	6.49388	0.934875	1.31129	0.430413	0.766661	1.22816	0.95957	0.991498	1.73172	2.59616	3.6441	3.84721	1.49544	0.664498	0.999903	0.586139	0.849952	0.921992	1.13218	0.443053	1.74703	0.740101	1.03594	0.962752	3.96	1.67077	3.80049	0.746452	0.962812	1.71055	1.52504	0.613226	0.940865	2.2244	1.45054	4.5034	1.07437	9.89248	0.198981	1.24105	4.52981	0.405301
FA 16:2	7.313	251.202	[M-H]-	0.079315	0.029166	0.0161936	0.0297102	0.145778	0.0216643	0.0471453	0.0148846	0.029351	0.0254843	0.0364564	0.0233524	0.0345333	0.0419323	0.083958	0.0789561	0.0277583	0.0163762	0.0246279	0.0136118	0.0201149	0.0204712	0.0257698	0.0111408	0.0382942	0.0201151	0.0468129	0.0169714	0.0765227	0.0320204	0.0667117	0.0150496	0.0506401	0.0416932	0.0392642	0.0185907	0.0244924	0.0358894	0.0213469	0.0942495	0.0425501	0.158676	0.0090782	0.0435728	0.104892	0.0162574
FA 16:4	6.756	247.17	[M-H]-	0.0604047	0.0697573	0.0566196	0.109564	0.103678	0.101384	0.0964966	0.0880037	0.0827034	0.0914218	0.0933933	0.0923671	0.0928049	0.0931345	0.0846169	0.103276	0.0772387	0.0936115	0.112777	0.0721388	0.0808339	0.0952509	0.0653436	0.0902134	0.0840323	0.0740647	0.0868696	0.0780513	0.06601	0.0807825	0.0834156	0.0759752	0.0864243	0.0958531	0.0776015	0.00740349	0.00580529	0.00654621	0.00753219	0.00724933	0.00753994	0.00760466	0.00606112	0.00706643	0.00812414	0.00735194
FA 17:0	10.118	269.249	[M-H]-	1.21536	1.17665	1.00957	1.45852	1.3359	1.44895	1.36201	1.2308	1.19973	1.40106	1.39257	1.33778	1.29364	1.25716	1.22212	1.25805	1.32344	1.16507	1.29683	0.988118	1.09868	1.29365	0.873283	1.17629	1.01726	0.834725	0.848683	0.960359	1.04624	1.05468	1.1035	0.904945	1.08234	1.15283	1.11359	1.09965	1.23509	1.29592	1.43221	1.29751	1.62444	1.27192	1.21777	1.59817	1.47578	1.57837
FA 17:1	9.083	267.233	[M-H]-	0.264645	0.12486	0.0895454	0.128972	0.591159	0.154417	0.163138	0.0566789	0.0749921	0.158779	0.124916	0.11886	0.177533	0.216918	0.284051	0.358733	0.227292	0.0911209	0.10469	0.0765375	0.0761745	0.133031	0.107398	0.059179	0.212675	0.0798893	0.0922662	0.123777	0.354082	0.148767	0.30582	0.0722541	0.150291	0.202607	0.190184	0.0782321	0.128744	0.207179	0.146694	0.384505	0.145807	0.591988	0.0299192	0.176731	0.367176	0.0570432
FA 18:0	10.873	283.264	[M-H]-	16.6295	18.3702	16.4411	26.8684	29.0409	26.3846	27.4592	22.2905	22.5364	24.3676	27.2967	24.9176	26.2338	24.2372	24.9957	29.7029	23.2752	23.8205	25.9267	18.3882	21.1325	24.5437	15.8904	22.5404	19.8555	17.0119	18.3963	18.8079	20.0574	19.6611	22.3272	17.88	21.4586	22.5137	19.4703	20.1429	21.8292	20.2572	25.2496	25.1247	24.0435	26.6471	19.7418	24.9747	29.3653	28.6206
FA 18:1	9.895	281.249	[M-H]-	11.6219	8.53945	5.49359	7.70813	26.2236	6.69593	15.8533	5.03291	5.55186	7.9003	12.7008	7.16231	10.9865	15.8709	18.2883	23.7495	10.2845	6.60134	8.20791	2.93933	4.96058	7.20955	8.09939	4.91638	10.8156	5.67528	9.25661	10.5853	21.8876	8.67618	18.0752	4.90414	12.2681	11.539	11.3708	9.76162	8.95247	12.7405	14.0318	22.7122	8.0994	32.6509	1.95508	13.4738	22.8515	5.64103
FA 18:2	15.505	279.233	[M-H]-	0.133595	0.158875	0.0946864	0.0700436	0.0836909	0.0849608	0.190398	0.0951907	0.15526	0.147034	0.199208	0.147582	0.220159	0.140086	0.101539	0.122606	0.168471	0.140352	0.266495	0.11517	0.140302	0.128147	0.144777	0.146099	0.161455	0.126646	0.18331	0.115463	0.127652	0.150316	0.112037	0.149222	0.180756	0.135407	0.109969	0.164229	0.0493455	0.0726239	0.0570871	0.113942	0.0188212	0.0111459	0.00785434	0.0135045	0.0751502	0.0490645
FA 18:3	8.124	277.217	[M-H]-	2.36682	1.43929	0.269666	0.598962	2.23333	0.260206	0.589158	0.611912	0.637999	0.494314	1.41099	0.580314	1.19731	1.09836	1.24184	1.43605	0.501602	0.501039	0.796262	0.154555	0.336813	0.323795	0.671879	0.189303	0.928683	0.614548	0.985207	0.588597	2.96419	0.835513	1.8649	0.387394	2.3821	1.32067	1.16135	1.03476	0.726667	1.04498	0.30645	2.47052	0.510906	3.78379	0.105552	1.91575	1.94761	0.579957
FA 19:0	11.353	297.28	[M-H]-	0.37545	0.35874	0.249599	0.452444	0.501112	0.441825	0.461043	0.381065	0.374497	0.423242	0.484307	0.429576	0.46021	0.42075	0.402554	0.470084	0.406494	0.369131	0.421589	0.299733	0.335435	0.411384	0.2588	0.371257	0.303796	0.245808	0.255626	0.281212	0.329551	0.314037	0.349138	0.263668	0.343469	0.374346	0.287223	0.277977	0.254245	0.257088	0.340825	0.322949	0.318798	0.327257	0.216045	0.314904	0.322893	0.277105
FA 19:1	10.458	295.264	[M-H]-	0.177736	0.0865145	0.035952	0.0676777	0.249954	0.0586914	0.097667	0.0342878	0.0365569	0.0828876	0.0694315	0.0582932	0.107979	0.0969157	0.11396	0.165997	0.0987188	0.0425675	0.0426234	0.0283097	0.0270894	0.0540769	0.0506301	0.0283647	0.0987456	0.0451142	0.0437578	0.079413	0.183766	0.0531235	0.120064	0.0280128	0.0989572	0.1468	0.108172	0.0416187	0.0584639	0.0642714	0.117287	0.151295	0.0568445	0.230302	0.0122108	0.0893603	0.117404	0.0337561
FA 20:0	11.903	311.296	[M-H]-	2.34198	2.49597	1.80938	2.99785	3.22975	3.12046	3.21289	2.51795	2.56309	2.92678	3.14094	2.83997	2.9251	2.85697	2.69673	3.26004	2.77538	2.55117	2.90981	2.09399	2.41142	2.75769	1.78095	2.61861	2.11256	1.74328	1.89886	2.00036	2.01943	2.14694	2.36	1.94502	2.21214	2.20847	2.17572	2.4061	2.05522	2.08351	2.59023	2.47692	2.42128	2.4881	1.90937	2.52359	2.69127	2.48455
FA 20:1	11.032	309.28	[M-H]-	0.608524	0.380504	0.18421	0.29443	1.40812	0.190493	0.638964	0.200782	0.185979	0.254027	0.375814	0.272148	0.441133	0.565921	0.539561	0.927151	0.49276	0.22323	0.232269	0.201108	0.15975	0.301604	0.259909	0.19354	0.494176	0.331978	0.346311	0.319893	0.863315	0.309059	0.602427	0.144392	0.545644	0.533008	0.455341	0.273135	0.313653	0.386098	0.824802	0.795734	0.392698	1.37491	0.069659	0.457072	0.573508	0.16676
FA 20:2	10.253	307.264	[M-H]-	0.350963	0.17733	0.116846	0.183473	0.648345	0.133099	0.339663	0.117416	0.144307	0.174911	0.204263	0.164177	0.297933	0.245943	0.454071	0.551766	0.277286	0.115874	0.145733	0.0788043	0.133709	0.199462	0.173464	0.103558	0.312333	0.13954	0.190388	0.146224	0.41543	0.163282	0.312283	0.109612	0.261253	0.310105	0.196391	0.124564	0.157511	0.175149	0.248985	0.425618	0.249141	0.636825	0.0477085	0.183997	0.378631	0.0812158
FA 20:4	8.917	303.233	[M-H]-	0.854472	0.681676	0.418154	0.729537	1.77177	0.421793	0.753865	0.55823	0.539562	0.697948	0.667371	0.561022	0.669564	0.498107	0.914862	1.04792	0.652718	0.526351	0.667919	0.448798	0.482882	0.492097	0.414904	0.462711	0.474532	0.514472	0.647953	0.465637	0.901129	0.461247	0.673683	0.372125	0.680387	0.613468	0.532529	0.400466	0.409363	0.569898	0.496234	0.895495	0.795411	1.87438	0.212713	0.558029	1.12995	0.336365
FA 20:5	8.133	301.217	[M-H]-	0.0864514	0.0580575	0.0711883	0.103967	0.411646	0.0371188	0.192073	0.064931	0.0412251	0.0286477	0.0549029	0.0361373	0.0352027	0.0802869	0.064062	0.0793496	0.0854635	0.0341694	0.0469846	0.118482	0.0407246	0.0529349	0.0309993	0.0306022	0.0697995	0.0750906	0.121962	0.050151	0.110961	0.0410126	0.114962	0.0401787	0.112724	0.0821009	0.150918	0.0306377	0.0548099	0.0551775	0.0409067	0.0879801	0.204509	0.290561	0.0171259	0.0586899	0.139448	0.0114058
FA 22:0	12.859	339.327	[M-H]-	0.728939	0.773539	0.523805	1.00199	1.089	0.965555	1.58117	0.919242	0.884112	0.960738	1.20774	0.997767	0.881529	0.863981	0.92678	1.21251	0.890155	0.923597	0.998457	0.701892	0.810782	0.931575	0.77068	0.957579	0.514033	0.474567	0.527257	0.542626	0.558762	0.546694	0.660722	0.595002	0.724406	0.732738	0.614798	0.83228	0.462832	0.479333	0.596655	0.564248	0.503675	0.524275	0.380257	0.665921	0.57609	0.538479
FA 22:1	12.059	337.311	[M-H]-	0.126092	0.108295	0.0540331	0.11081	0.299945	0.0916964	0.260509	0.0791953	0.0708113	0.0897432	0.127728	0.101957	0.10209	0.153741	0.107623	0.203268	0.160151	0.0844583	0.084751	0.166317	0.0616235	0.0900625	0.0643656	0.0840877	0.0909901	0.170851	0.11772	0.0796206	0.140844	0.0977744	0.125978	0.0552722	0.106473	0.157765	0.130125	0.0898254	0.108396	0.106785	0.184999	0.14624	0.258214	0.292234	0.0535417	0.168213	0.145092	0.080078
FA 22:5	9.55	329.249	[M-H]-	0.537433	0.247709	0.14184	0.346267	1.25433	0.130908	0.377135	0.147373	0.186139	0.210816	0.20325	0.253299	0.24597	0.31021	0.582534	0.7031	0.342794	0.142937	0.164444	0.149095	0.1739	0.173709	0.203631	0.107949	0.270653	0.202364	0.277363	0.193575	0.528531	0.125813	0.372275	0.134434	0.361953	0.475252	0.412835	0.119379	0.176503	0.219818	0.234509	0.483276	0.619272	1.04064	0.0605941	0.28002	0.738843	0.0833359
FA 22:6	14.841	327.233	[M-H]-	1.32956	0.878526	0.605996	1.21913	2.68255	0.464713	1.40377	0.509883	0.755449	0.46851	0.78329	0.783795	0.752938	1.18835	1.31545	1.15167	1.05356	0.455973	0.449392	0.592166	0.59332	0.540276	0.48836	0.415144	0.906262	0.797824	1.10141	0.437652	1.33055	0.442109	1.09038	0.294276	1.32072	1.24478	1.24333	0.538441	0.63511	0.697167	0.697976	1.07037	2.18053	2.13518	0.206349	0.669183	1.53123	0.251887
FA 24:0	13.703	367.358	[M-H]-	0.185278	0.182764	0.131816	0.210984	0.209487	0.245338	0.556666	0.194752	0.176351	0.211338	0.34055	0.211992	0.191904	0.174469	0.162894	0.271235	0.200132	0.256676	0.25584	0.14005	0.132509	0.171607	0.157319	0.290985	0.124991	0.110703	0.14088	0.19804	0.147314	0.0966501	0.160675	0.121616	0.208682	0.186055	0.105176	0.179862	0.13317	0.123948	0.184098	0.189482	0.132233	0.142819	0.052644	0.254276	0.0567785	0.00985257
FA 24:1	12.943	365.342	[M-H]-	0.288421	0.361279	0.137965	0.210369	0.400503	0.203343	0.41159	0.246091	0.182934	0.243303	0.351069	0.2662	0.237874	0.25261	0.284861	0.35796	0.294827	0.257489	0.227736	0.211493	0.123295	0.193916	0.172188	0.211948	0.20033	0.200476	0.214535	0.23827	0.267521	0.151729	0.294724	0.150429	0.433389	0.386178	0.220108	0.253626	0.253967	0.25184	0.387593	0.340733	0.315382	0.307834	0.043625	0.249257	0.210186	0.0174752
FA 25:0	13.489	381.374	[M-H]-	0.0756574	0.0803988	0.147059	0.257629	0.0850316	0.21492	0.122695	0.0990815	0.172461	0.144268	0.134897	0.169981	0.137488	0.127169	0.139391	0.186574	0.0648803	0.296798	0.253817	0.0527063	0.146174	0.144324	0.104548	0.139022	0.173031	0.135065	0.415127	0.118872	0.0947299	0.376516	0.166385	0.239827	0.0686342	0.131294	0.0753278	0.0956124	0.134461	0.12905	0.0991582	0.237963	0.0886682	0.0852843	0.0340265	0.0319172	0.0212898	0.0262231
Cer (d18:1/16:0)	14.173	536.505	[M-H]-	0.335929	0.297068	0.27949	0.196611	0.215232	0.284937	0.267302	0.318448	0.259855	0.253304	0.330787	0.209325	0.310395	0.257194	0.240827	0.278172	0.238706	0.313574	0.43314	0.198144	0.38115	0.385167	0.296642	0.385811	0.278242	0.207436	0.219676	0.285185	0.303691	0.209686	0.271196	0.29351	0.249068	0.345437	0.294745	0.360395	0.260327	0.243645	0.259824	0.27823	0.18937	0.298914	0.217301	0.350155	0.297288	0.167165
Cer (d18:1/18:0)	14.838	624.557	[M+CH3COO]-	0.124711	0.106184	0.0659459	0.0521701	0.0705425	0.0690373	0.0642686	0.07235	0.0730721	0.044512	0.0652362	0.0548532	0.114583	0.0587135	0.0772416	0.0543474	0.116584	0.0723368	0.0923161	0.0600293	0.096364	0.131665	0.0697865	0.112861	0.0679786	0.066881	0.0552034	0.0862516	0.0776752	0.0523	0.058506	0.0795645	0.0920789	0.0933105	0.0653493	0.0723163	0.0207713	0.0101859	0.0114607	0.0513198	0.0116143	0.0405543	0.00206828	0.0164915	0.00162555	0.000798715
Cer (d18:1/20:0)	15.599	592.567	[M-H]-	0.300626	0.270542	0.14951	0.127464	0.149634	0.177638	0.169364	0.211606	0.174955	0.129062	0.206445	0.192756	0.233424	0.137503	0.182746	0.15612	0.239939	0.223639	0.289422	0.145225	0.28838	0.296489	0.212433	0.282452	0.196776	0.188851	0.153056	0.199156	0.247046	0.144703	0.145355	0.205177	0.242214	0.21712	0.195843	0.118983	0.011139	0.0134448	0.0086857	0.0112076	0.0109874	0.0107031	0.00960426	0.010865	0.0096547	0.0122842
Cer (d18:0/22:0)	16.662	622.614	[M-H]-	0.184413	0.141817	0.0819206	0.0867245	0.202723	0.145176	0.130331	0.125663	0.110337	0.107788	0.277954	0.157616	0.11466	0.101273	0.0416186	0.161634	0.111668	0.119777	0.151702	0.0663373	0.0834456	0.104846	0.124184	0.128197	0.130452	0.14715	0.0906962	0.0933644	0.114091	0.089165	0.106074	0.190362	0.088732	0.104145	0.0315704	0.0886025	0.074769	0.0447598	0.0680645	0.083302	0.0627939	0.0804704	0.0563457	0.0920611	0.080879	0.0816426
Cer (d18:1/22:0)	16.407	620.599	[M-H]-	1.11786	1.07827	0.498016	0.490945	0.681968	0.883955	0.77556	0.839697	0.738253	0.549549	1.02138	0.811232	0.744617	0.520107	0.623413	0.743777	0.801717	1.06392	1.46891	0.516015	0.998687	0.920242	0.979347	0.973518	0.84171	0.669776	0.717721	0.755835	0.915736	0.793916	0.600104	0.879488	0.811352	0.854825	0.249375	0.116967	0.0209374	0.0139228	0.0215993	0.0212887	0.0153506	0.0224425	0.0149737	0.0174365	0.019626	0.0205434
Cer (d18:2/22:0)	15.84	618.583	[M-H]-	0.365567	0.308224	0.150445	0.148918	0.159303	0.228901	0.250261	0.261397	0.243562	0.149791	0.21054	0.276385	0.264268	0.160251	0.280994	0.205812	0.292662	0.26202	0.356039	0.217125	0.418973	0.357344	0.335892	0.306537	0.258867	0.217763	0.211324	0.217679	0.298382	0.220617	0.173251	0.204651	0.256045	0.28352	0.0215483	0.0425236	0.000668116	0.000469906	0.00136774	0.00081626	0.00113823	0.00107087	0.000516724	0.000785396	0.000990741	0.00198936
Cer (d18:0/23:0)	17.119	636.63	[M-H]-	0.131999	0.081975	0.0266386	0.0515337	0.0793577	0.0684759	0.0705713	0.0613191	0.0462812	0.0709717	0.137672	0.0612943	0.0864824	0.04959	0.0643946	0.0810802	0.0777252	0.0962942	0.138357	0.0444932	0.12233	0.137711	0.0721965	0.10088	0.078403	0.0440001	0.0481665	0.0584818	0.0682727	0.0640649	0.0594991	0.0988724	0.0724308	0.0853422	0.0784219	0.0951225	0.0707297	0.0395987	0.0656103	0.0888124	0.067353	0.0869764	0.0620547	0.0887939	0.0766059	0.0933139
Cer (d18:1/23:0)	16.872	634.614	[M-H]-	0.9904	0.943364	0.349213	0.469911	0.564712	0.704783	0.866495	0.812316	0.678629	0.549119	0.888556	0.7895	0.795538	0.454974	0.50519	0.710844	0.817886	1.01058	1.43392	0.476292	0.885303	0.887081	0.749172	1.06538	0.843411	0.478103	0.508952	0.637327	0.701456	0.674172	0.565696	0.6864	0.746922	0.892688	0.410164	0.182075	0.0202176	0.00999606	0.0174903	0.0187524	0.012893	0.0254693	0.0126842	0.0146381	0.0172748	0.0209762
Cer (d18:1/23:1)	16.262	632.599	[M-H]-	0.238424	0.382878	0.144636	0.142546	0.133577	0.28826	0.265539	0.251376	0.186149	0.145004	0.23061	0.214368	0.278012	0.207249	0.167829	0.233421	0.253442	0.358588	0.223855	0.217034	0.197099	0.208963	0.236991	0.358457	0.236898	0.158651	0.173664	0.175327	0.264992	0.0497538	0.0894903	0.0431513	0.0459207	0.000791014	0.32557	0.299523	0.0579662	0.000132092	0.000179374	0.000253363	0.000741621	0.00035867	9.63445e-05	0.000629457	0.000130219	4.59654e-05
Cer (d18:0/24:0)	17.608	650.646	[M-H]-	0.179951	0.140007	0.0789423	0.100597	0.157105	0.148216	0.134237	0.106472	0.116488	0.119468	0.279234	0.14188	0.119518	0.11147	0.142602	0.144346	0.160658	0.233435	0.297705	0.101193	0.291021	0.207288	0.184869	0.222021	0.187889	0.120986	0.144867	0.151692	0.159277	0.175225	0.137867	0.176629	0.154908	0.197589	0.187274	0.215896	0.168884	0.110363	0.175092	0.228805	0.202209	0.218088	0.159199	0.255927	0.210734	0.25102
Cer (d18:1/24:0)	17.333	648.63	[M-H]-	2.11384	1.97889	0.777649	1.12777	1.3186	1.91928	1.79241	1.86734	1.59739	1.34937	2.18056	1.74192	1.71748	1.09798	1.2168	1.63737	1.55799	2.25132	2.79774	0.97376	1.98615	1.97137	1.71676	2.09499	1.77173	1.16611	1.35747	1.44473	1.54478	1.63999	1.31272	1.48741	1.45858	1.8452	1.67658	1.36961	0.240609	0.102231	0.225121	0.470815	0.117832	0.164864	0.127472	0.0584599	0.15158	0.114898
Cer (d18:1/24:1)	16.495	646.614	[M-H]-	0.888137	0.842055	0.641108	0.467108	0.757382	0.485954	1.18091	0.704675	0.629526	0.530266	0.599427	0.558133	1.02885	0.451775	0.516376	0.537229	1.11831	0.642283	0.842064	0.930012	0.84182	0.843579	0.515644	0.695026	0.629071	0.454087	0.447388	0.570464	0.675837	0.563689	0.502138	0.360319	0.572641	0.573216	0.091492	0.0890581	0.0207018	0.0179517	0.022411	0.0263861	0.0209745	0.0317274	0.0207363	0.0226284	0.0230442	0.0269324
Cer (d18:2/24:1)	15.915	644.599	[M-H]-	0.393728	0.3129	0.168918	0.18279	0.177564	0.213919	0.324728	0.28792	0.297518	0.196911	0.199801	0.271524	0.298795	0.17589	0.301719	0.216198	0.304744	0.23211	0.27001	0.290995	0.440059	0.445683	0.298068	0.294117	0.258961	0.172988	0.1718	0.239616	0.291497	0.203826	0.203699	0.156615	0.24856	0.352539	0.00842048	0.00173158	0.000255569	0	0.00028999	0.000174671	6.60038e-05	0.000619039	0.000170708	0.00041736	0.000370945	7.16738e-05
Cer (d18:0/25:1)	17.021	722.667	[M+CH3COO]-	0.47054	0.55402	0.180066	0.263557	0.277685	0.344338	0.501035	0.395004	0.272559	0.248939	0.336391	0.38769	0.342682	0.116006	0.160598	0.366006	0.466598	0.645314	0.396755	0.226242	0.300194	0.196106	0.294482	0.556544	0.346462	0.299384	0.16593	0.389021	0.399454	0.375488	0.345782	0.259274	0.299827	0.436387	0.334783	0.372157	0.177592	0.0440436	0.147453	0.131987	0.0714052	0.0497798	0.0255327	0.207289	0.147957	0.0190861
HexCer (d18:1/16:0)	13.499	758.579	[M+CH3COO]-	0.372612	0.512543	0.346418	0.195616	0.220285	0.32405	0.264281	0.274217	0.308032	0.210545	0.396817	0.207962	0.239735	0.284414	0.208437	0.223084	0.24003	0.259603	0.289475	0.266677	0.308971	0.302907	0.292838	0.252994	0.250888	0.246151	0.225412	0.331081	0.31287	0.208941	0.258824	0.226047	0.268407	0.317627	0.00648022	0.00868368	0.0069159	0.00799365	0.00592941	0.00931277	0.010838	0.00903371	0.00752334	0.00722469	0.00779965	0.0079531
HexCer (d18:1/22:0)	15.4	782.651	[M-H]-	0.313697	0.307653	0.188305	0.156255	0.0922874	0.345339	0.105788	0.187671	0.243699	0.120528	0.262517	0.115714	0.115631	0.187887	0.216912	0.139138	0.157593	0.229835	0.174581	0.190224	0.226222	0.187167	0.257377	0.127605	0.160351	0.181219	0.189672	0.234466	0.216839	0.210617	0.177861	0.14102	0.144678	0.207682	0.154562	0.222621	0.13302	0.134759	0.085023	0.181415	0.146309	0.122368	0.0418165	0.0875275	0.0541647	0.02416
HexCer (d18:1/23:0)	15.768	796.667	[M-H]-	0.20863	0.224704	0.145338	0.113805	0.0730236	0.193953	0.110016	0.141322	0.166876	0.0789017	0.165545	0.0866752	0.0821032	0.13142	0.119165	0.113662	0.116333	0.186458	0.145142	0.159197	0.154816	0.147948	0.160428	0.0999729	0.119664	0.136238	0.0935141	0.161787	0.15299	0.14311	0.122997	0.0841119	0.11952	0.181706	0.112606	0.124904	0.0329815	0.000115926	0.000239792	0.0165072	0.0126206	0.000353589	0.000326469	0.00027564	0.00033852	0.000331645
HexCer (d18:1/24:0)	16.168	810.683	[M-H]-	0.684123	0.62197	0.5323	0.343434	0.233495	0.642585	0.340109	0.415398	0.565438	0.287618	0.657078	0.301214	0.265585	0.418047	0.504803	0.361372	0.351563	0.671209	0.554655	0.436996	0.540807	0.450132	0.532258	0.310561	0.391955	0.411738	0.417175	0.475534	0.44311	0.426753	0.416811	0.281619	0.368744	0.492961	0.251304	0.165525	0.0387356	0.0376783	0.0402369	0.0393179	0.0490532	0.0593502	0.0297887	0.0323602	0.0479799	0.0472776
HexCer (d18:1/24:1)	15.456	868.688	[M+CH3COO]-	0.331188	0.274605	0.283663	0.224482	0.133123	0.253131	0.144773	0.201173	0.239615	0.112691	0.193235	0.107668	0.0972132	0.199536	0.175022	0.139317	0.182544	0.148538	0.0856765	0.251754	0.185618	0.211631	0.175738	0.140901	0.128538	0.153965	0.133335	0.245915	0.202325	0.150442	0.168591	0.0845546	0.117104	0.237518	0.147784	0.164723	0.0445623	0.0378407	0.116406	0.0942544	0.0312586	0.0499532	0.0133942	0.0339573	0.0299691	0.0121423
LPC 14:0	7.436	526.315	[M+CH3COO]-	0.241241	0.180256	0.0662235	0.149216	0.196032	0.148837	0.168287	0.138725	0.16811	0.154253	0.109107	0.201331	0.163723	0.102048	0.211229	0.304808	0.136448	0.244101	0.267542	0.149925	0.127858	0.1165	0.0992133	0.212166	0.242564	0.0950244	0.152069	0.11412	0.122555	0.0839881	0.114263	0.113765	0.146671	0.156017	0.258003	0.160185	0.225407	0.0979939	0.0568776	0.194617	0.219311	0.47248	0.0828176	0.208115	0.287513	0.169632
LPC 16:0	9.248	554.346	[M+CH3COO]-	20.1696	12.4605	3.52549	9.7496	12.3054	15.664	16.2233	12.759	13.5542	12.6073	14.8136	13.9668	16.1907	11.5476	11.4856	16.1693	7.22537	16.2879	16.2887	8.78302	10.8246	12.8597	8.24346	13.1066	12.2765	7.58656	11.546	6.85963	15.214	9.85054	8.48094	8.0434	11.6593	11.8004	12.092	13.835	17.5354	9.7194	5.57071	21.4183	10.2941	41.1638	12.3376	11.1909	20.5263	10.7837
LPC 16:1	8.301	552.331	[M+CH3COO]-	2.40635	1.66428	0.705021	1.45569	1.14547	1.81884	1.62944	1.48511	2.00094	1.63177	1.67652	2.16057	1.91654	1.00326	1.87145	2.21162	1.15672	2.49899	2.36569	1.65867	1.56855	1.46435	1.0901	1.85608	2.07716	0.843573	1.58228	0.814644	1.01408	1.31396	1.05547	1.41498	1.18476	1.38348	0.908224	1.05802	1.20492	0.712993	0.360416	1.08019	1.01515	2.29878	0.581419	0.997518	1.64815	0.85306
LPC 18:0	10.492	582.378	[M+CH3COO]-	17.7994	13.2118	4.33692	8.48784	11.4398	15.1046	15.0608	14.6238	13.32	12.859	16.6652	15.4821	15.7348	11.8752	11.1146	17.9842	9.7574	15.8245	17.0038	7.2508	10.2439	15.2259	8.32571	12.6755	11.0394	8.51551	12.2131	7.84246	12.6393	10.2406	8.90908	8.20061	11.4965	12.7893	12.4435	11.7925	14.3243	10.762	6.60223	21.4246	10.3723	40.1139	10.6351	9.21871	18.6163	11.2899
LPC 18:1	9.654	580.362	[M+CH3COO]-	4.48137	4.25942	1.81263	2.34043	1.71733	3.74624	3.73363	3.56038	3.34673	2.92452	3.3957	3.72866	3.00725	2.6578	3.00641	3.879	2.38592	4.58946	3.84221	3.19517	3.58267	4.58008	2.99209	5.22325	4.21612	2.99838	2.93813	3.25594	3.66562	3.30023	3.12491	3.15233	3.34285	3.63709	2.41277	3.84965	3.30581	2.6613	1.35392	2.9637	1.84574	5.48992	2.51055	2.30966	2.44905	3.13587
LPC 18:2	8.819	578.346	[M+CH3COO]-	24.5633	16.6622	6.03119	14.944	13.5877	25.141	24.1509	21.4905	16.8393	14.0653	21.631	18.464	17.3416	12.1747	10.1774	27.5637	10.0532	21.3568	16.8752	9.54179	9.65481	17.6491	8.7107	18.5914	14.98	9.81134	12.3646	12.6786	17.6414	11.315	12.8144	11.1826	12.9305	17.2722	14.0645	18.3071	15.5893	13.3145	8.77571	22.0795	9.59883	45.71	10.3756	11.2476	10.7839	8.27192
LPC 18:3	8.184	576.331	[M+CH3COO]-	0.54881	0.526341	0.0902443	0.248864	0.179031	0.315032	0.275812	0.373417	0.314652	0.30971	0.377223	0.441467	0.224622	0.164979	0.361007	0.647928	0.219361	0.416424	0.532981	0.177407	0.264529	0.296441	0.236439	0.431285	0.533385	0.266761	0.520078	0.34015	0.451098	0.319661	0.306103	0.478967	0.428797	0.340495	0.29118	0.31583	0.235828	0.123829	0.0328536	0.132545	0.0548419	0.261759	0.0661506	0.151418	0.143975	0.194928
LPC 20:4	8.863	602.346	[M+CH3COO]-	2.66147	2.20656	0.788702	2.09115	1.9192	2.39138	1.96961	4.16327	1.87593	3.17972	1.68737	2.63972	2.36458	1.11342	1.92272	2.69123	1.39382	2.29369	2.67617	1.9623	2.1292	2.20883	1.10006	2.39377	2.30329	1.19308	1.4433	1.64208	1.46556	1.67534	1.21251	1.26591	1.76762	1.74606	1.56009	1.9029	2.35935	2.18783	1.51032	3.02651	1.96257	6.23461	1.78853	1.63699	2.86199	2.25437
LPC 20:5	8.167	600.331	[M+CH3COO]-	0.584399	0.436101	0.35854	0.64138	1.00065	0.480393	1.98337	0.746237	0.24367	0.254727	0.463869	0.438604	0.203542	0.341746	0.166048	0.449499	0.427037	0.388028	0.41196	1.36039	0.248888	0.60601	0.156056	0.490128	0.562149	0.396823	0.714409	0.462977	0.297144	0.285951	0.337277	0.39774	0.59816	0.427097	0.729719	0.183226	0.372049	0.209996	0.127766	0.194477	0.401633	0.738281	0.0823616	0.195132	0.237936	0.0708334
LPC 22:6	8.855	626.346	[M+CH3COO]-	1.45878	1.27238	0.325334	1.19447	1.34957	1.46679	1.29372	1.27858	0.919609	0.888287	0.755396	1.23283	0.984436	1.01373	0.556269	0.736031	0.75907	0.847326	0.880694	1.01962	0.809822	1.26735	0.43901	1.07254	0.967918	0.566534	0.705667	0.415812	0.608861	0.418897	0.573858	0.312182	1.23894	0.887606	1.34741	0.651697	1.30167	0.770387	0.752063	1.11122	1.44747	2.85663	0.481708	0.768001	1.12368	0.44596
LPE 16:0	9.402	452.278	[M-H]-	0.609699	0.682477	0.201591	0.330553	0.249315	0.509593	0.539326	0.364601	0.544065	0.388462	0.450486	0.564919	0.385786	0.438421	0.355798	0.575594	0.484792	0.562181	0.671057	0.514455	0.745401	0.60211	0.536635	0.796078	0.846149	0.425397	0.446442	0.482243	0.389934	0.291956	0.412232	0.337775	0.509846	0.594138	0.38468	0.384191	0.505907	0.307928	0.144352	0.371832	0.221672	0.35989	0.342226	0.213373	0.276476	0.424507
LPE 18:0	10.627	480.31	[M-H]-	1.76413	2.13454	0.707331	1.05778	0.693454	1.74292	1.99673	1.4285	2.01153	1.53254	1.67292	1.86203	1.61104	1.19558	1.01876	1.80299	1.3477	2.46008	3.09058	1.50178	2.16689	2.32706	1.8117	2.71503	2.63072	1.59326	1.42675	1.44633	1.3673	1.40423	1.28501	1.36297	1.83034	2.00793	1.36874	0.697054	0.66882	0.358224	0.194859	0.704492	0.317797	0.523711	0.313096	0.266136	0.283736	0.342785
LPE 18:1	9.752	478.294	[M-H]-	1.39165	1.2252	0.388048	0.450375	0.319223	1.06561	1.51673	0.908832	0.79323	0.6843	1.35919	1.0728	0.748522	0.414329	0.312329	1.71085	0.416467	1.575	1.39869	0.492681	0.546982	1.19643	0.768646	1.45111	1.37946	0.622292	0.806639	0.929114	0.907882	0.483675	0.879539	0.937991	1.19864	0.850202	0.711546	1.37218	0.979333	0.552842	0.118539	0.890413	0.264513	0.616543	0.470772	0.6313	0.513754	1.04911
LPE 18:2	8.949	476.278	[M-H]-	2.00861	1.79846	0.573833	0.777635	0.50357	2.06039	2.32408	1.25127	1.29251	1.06428	2.08661	1.51264	1.46433	0.769362	0.646568	2.18271	0.660411	2.39088	2.06417	0.540232	0.880409	1.70968	1.27256	2.47076	2.55536	1.08029	1.42689	1.57337	1.46371	1.09711	1.15874	1.59072	1.50364	1.59182	1.02998	2.34416	0.539055	0.669811	0.24843	1.52839	0.189209	1.16316	0.0688219	0.66945	0.44891	0.0649481
LPE 20:1	10.773	506.325	[M-H]-	0.150528	0.125342	0.0391299	0.0527543	0.0635135	0.0804436	0.421376	0.129317	0.112936	0.0603276	0.11074	0.178613	0.09523	0.0541627	0.0374584	0.200165	0.0865328	0.169293	0.127697	0.647999	0.0732367	0.224378	0.0653073	0.208436	0.132642	0.1117	0.0784954	0.0621513	0.107495	0.0518194	0.0675309	0.0709	0.122868	0.0986433	0.0698379	0.0490861	0.0444843	0.0237431	0.0054847	0.0377928	0.0440545	0.0407556	0.0279773	0.0489636	0.0199763	0.0517533
LPE 20:4	9	500.278	[M-H]-	1.07828	0.815646	0.340636	0.428385	0.396877	0.766586	0.837581	0.555365	0.610144	0.822617	0.659693	0.787626	0.770099	0.254598	0.394975	1.04378	0.366579	0.87671	0.998539	0.411731	0.465613	0.714218	0.535938	0.883107	0.991214	0.466898	0.590913	0.785657	0.679061	0.546666	0.442838	0.601306	0.781711	0.750553	0.321737	0.856851	0.608256	0.329778	0.184456	0.940572	0.236327	0.860122	0.289136	0.313489	0.501891	0.287495
LPE 20:5	8.274	498.263	[M-H]-	0.0992165	0.0643696	0.0756914	0.0738847	0.126071	0.0855187	0.328939	0.0718078	0.0375232	0.0386929	0.0820856	0.0596059	0.0270904	0.0396342	0.0250922	0.0846556	0.0602475	0.0716933	0.093586	0.190174	0.0471534	0.078254	0.0367923	0.0887921	0.150257	0.0624853	0.121557	0.0763207	0.0493555	0.0549805	0.0479651	0.0934936	0.132026	0.0586201	0.0936399	0.0524027	0.0869428	0.0269176	0.0151762	0.0817297	0.0766052	0.111035	0.0254621	0.0496353	0.0744751	0.0232008
LPE 22:6	8.994	524.278	[M-H]-	0.837819	0.79106	0.306884	0.470368	0.678328	0.614196	0.722151	0.500216	0.564341	0.411445	0.486865	0.656002	0.621493	0.421644	0.370794	0.567038	0.534711	0.675417	0.631793	0.524819	0.660563	0.650928	0.490483	0.756846	0.984019	0.60521	0.665773	0.548424	0.655345	0.32274	0.432437	0.352977	0.871519	0.629939	0.466815	0.539796	0.685183	0.324316	0.28074	0.78292	0.581413	0.991558	0.224931	0.375187	0.543576	0.158491
PC (16:0/16:1)	13.737	790.56	[M+CH3COO]-	16.1726	13.2497	6.2891	10.1176	12.8525	6.62774	7.42721	5.76932	11.1954	7.88553	4.5362	10.3273	6.22847	3.74963	19.6419	14.5507	12.1135	15.0166	22.2899	8.54395	15.5586	7.01772	14.4057	12.304	16.8119	4.89267	11.4182	7.44449	7.57667	8.74731	8.10203	16.0969	10.0708	9.78209	9.57105	8.52621	6.14522	1.61264	2.05049	4.62482	11.3097	2.75224	0.865175	3.44676	4.0353	0.686985
PC (16:0/16:1;3O)	13.908	838.545	[M+CH3COO]-	0.207156	0.19313	0.137674	0.374502	0.369728	0.0204863	0.641113	0.203786	0.164425	0.0844247	0.0528892	0.186595	0.0497798	0.0630438	0.128469	0.220892	0.263823	0.173884	0.290015	0.484082	0.202676	0.205751	0.0948445	0.117547	0.36018	0.0709009	0.190555	0.0453679	0.027789	0.0399753	0.1394	0.104475	0.206989	0.163477	0.0767185	0.0502948	0.103236	0.135018	0.13368	0.0766595	0.159809	0.217339	0.149795	0.136038	0.111924	0.0933711
PC (14:0/18:2)	13.345	788.545	[M+CH3COO]-	13.7922	12.3709	3.01084	6.67185	5.9663	4.64915	7.85881	5.92929	12.458	5.5251	4.29906	8.92035	8.41153	2.66863	9.26413	14.0742	7.72333	15.3397	15.3596	5.71158	7.99827	6.01235	12.9722	13.2664	13.0827	6.07902	10.2587	5.51238	7.91694	4.95948	5.78699	8.70358	7.49391	8.70891	10.9382	9.42034	7.25531	2.72321	1.32517	8.00802	6.60642	3.41286	1.78679	4.53865	5.40809	1.37711
PC (16:0/18:1)	14.324	818.592	[M+CH3COO]-	73.1566	74.4035	33.8642	56.5262	63.0694	48.9455	57.9947	50.957	68.3591	49.2753	44.4114	58.2147	49.6999	36.7982	54.3631	67.2715	50.3362	79.1432	80.4096	46.096	57.7001	59.6261	79.0025	63.5528	71.735	45.1708	60.5871	51.229	64.4283	55.4969	55.9504	64.8703	57.3235	62.2294	77.0767	78.2846	67.7842	42.7458	67.4548	48.503	65.8718	45.5075	51.0304	57.6398	90.1832	68.4147
PC (16:0/18:2)	13.857	816.576	[M+CH3COO]-	31.5213	36.1906	14.373	27.0809	26.4859	18.1349	31.3675	26.0319	27.6992	19.1583	18.3286	24.6284	18.8687	15.106	15.0227	20.8343	21.3953	22.7382	23.669	28.767	19.8569	27.0741	25.4898	17.7988	26.0555	21.476	23.5162	19.4197	30.5003	15.7577	23.5241	16.1622	28.0949	27.2784	43.4206	22.239	22.1607	14.772	19.0108	18.7649	37.9225	19.1998	13.2801	14.0305	3.80215	1.6867
PC (16:0/18:2;O)	12.665	832.571	[M+CH3COO]-	16.2027	20.6697	4.80551	4.52654	5.52184	3.30311	4.61359	4.95189	3.64881	1.77077	4.17062	2.96026	2.43287	2.17487	2.86897	4.15083	3.11529	4.99124	5.15554	4.15199	4.06756	3.67146	5.55625	3.28339	4.7689	3.32674	2.92446	3.4851	7.97795	3.2287	2.64166	3.17317	3.57968	3.57398	3.99087	3.50026	1.03934	0.732235	0.856712	1.17542	0.476375	0.812688	0.813346	0.447144	0.620529	1.36454
PC (14:0/20:3)	13.606	814.56	[M+CH3COO]-	25.8906	26.3802	7.79371	16.5868	12.5954	11.5455	14.1396	16.5746	29.1964	15.7861	13.6289	21.3643	15.3975	9.12402	19.6121	26.4314	14.5537	27.3185	29.0255	9.34529	18.2796	16.8935	31.4517	17.4526	26.3593	14.0988	24.1818	14.7637	27.8756	19.0916	17.4763	25.8799	19.2237	20.17	13.8525	21.5233	9.06698	3.14246	3.98243	9.4864	2.22383	2.01404	2.88987	2.42782	0.35722	0.200968
PC (18:0/18:1)	15.149	846.623	[M+CH3COO]-	73.1384	77.432	33.5208	42.4297	51.5006	40.1958	62.8592	51.2794	61.4785	45.9511	40.9571	62.0126	37.5368	30.3284	61.3554	63.1732	51.4229	74.3845	90.2673	40.3698	69.0284	64.2829	67.4764	65.5009	81.1348	53.0277	68.6117	44.0508	65.6351	53.552	68.9328	75.3177	66.9996	51.0122	75.6082	69.4634	36.0361	22.5696	20.2176	47.9161	30.2015	15.8525	16.2752	19.0457	21.7862	11.0778
PC (18:0/18:2)	14.626	844.607	[M+CH3COO]-	99.9517	109.296	48.8343	70.6181	68.3596	65.2292	102.243	80.9218	98.3315	62.2284	65.4709	79.9542	73.5741	52.2107	60.214	95.7799	61.0954	104.8	101.912	58.2573	64.7254	89.0767	104.471	93.9959	97.8115	74.6227	86.5089	74.8801	118.297	75.7764	85.2003	88.4885	83.0207	95.2861	122.321	137.492	104.209	71.9385	74.4678	88.0306	81.6506	75.3255	96.8664	76.5317	87.9688	109.748
PC (18:1/18:2)	14.126	842.592	[M+CH3COO]-	59.4577	59.3893	29.6033	41.793	34.3599	33.9462	48.1747	48.335	68.5703	43.815	35.3488	47.4039	42.4794	27.0224	39.5386	51.9004	34.0498	63.9916	63.4762	34.3168	39.8833	54.3528	67.9896	52.0081	54.0161	42.6662	50.1485	47.7341	74.5386	50.1258	48.3426	60.9959	48.5372	57.0783	51.6359	68.4378	54.2702	41.5562	34.1386	44.0826	41.5879	38.2836	55.2057	43.2273	66.4071	65.9024
PC (18:2/18:2)	13.719	840.576	[M+CH3COO]-	39.7587	41.3975	12.8105	18.4118	36.9527	39.8127	33.3763	31.6359	60.0354	23.9857	43.9359	28.3392	43.3957	15.1343	19.0162	59.4566	19.8531	43.673	34.618	21.5024	22.6514	58.5493	38.8507	36.4646	29.455	43.2806	25.6851	26.1967	79.2377	42.1628	30.8861	53.109	32.9565	30.4967	30.2062	67.5019	25.9952	19.4628	14.9962	21.9702	26.9282	19.9384	19.2294	38.7498	19.9673	5.83131
PC (16:0/20:5)	13.629	838.56	[M+CH3COO]-	31.7927	30.9091	27.6899	42.4858	55.1406	20.3738	76.281	39.1867	22.5536	20.6754	20.133	31.3328	12.187	16.0076	14.3641	25.7982	29.2544	24.8144	35.8781	59.7755	21.8908	37.9013	27.9021	21.162	34.9532	26.2929	42.3738	25.1134	24.0222	20.143	26.1403	29.3844	36.9788	26.3309	58.7229	15.121	17.1536	8.1746	9.72354	14.5059	21.6377	4.37725	2.98033	9.99132	0.287068	0.0277483
PC (18:0/20:3)	14.862	870.623	[M+CH3COO]-	36.5006	34.9737	19.8868	22.1421	23.5336	18.8763	23.9894	26.4918	36.6076	26.2096	20.3399	29.966	21.8806	10.8718	26.6995	22.3955	24.2657	38.9147	52.8786	21.5331	27.8715	36.1155	37.8228	25.8956	34.4167	23.0419	35.2687	24.2178	28.6649	29.7038	25.3941	44.0043	33.4961	29.0504	32.9128	29.522	31.7926	14.4947	18.5194	28.1993	25.9103	19.2629	21.0938	27.0956	45.8855	24.28
PC (18:0/20:4)	14.631	868.607	[M+CH3COO]-	36.3797	35.7229	16.7614	29.824	31.6117	20.4605	32.7484	35.7135	32.9422	35.9296	21.5963	31.7352	22.5	12.0273	24.9242	30.3707	22.5266	30.2871	36.2258	27.1051	26.5043	29.634	35.096	23.6368	30.0498	22.4392	29.333	29.8729	31.7183	22.7685	25.6359	26.0132	28.9432	29.0583	28.1396	26.8619	31.4631	28.3916	29.3979	28.3325	33.3256	29.5168	26.6748	25.1715	41.3708	30.7089
PC (18:2/20:4)	13.784	864.576	[M+CH3COO]-	31.5213	36.1906	14.373	27.0809	26.4859	18.1349	31.3675	26.0319	27.7237	19.1583	18.3286	24.6284	18.8687	15.106	15.0227	20.8343	21.3953	22.7382	23.669	28.767	19.8569	27.0741	25.4898	17.7988	26.0555	21.4872	23.5162	19.4197	30.5003	15.7577	23.5598	16.1622	28.0949	27.2784	43.4206	22.239	22.1607	14.772	19.0108	18.7649	37.9225	19.1998	13.3191	14.0305	3.80215	1.6867
PC (O-14:1/16:1)	8.309	746.534	[M+CH3COO]-	13.5862	12.1167	2.42049	8.21187	16.8513	10.0476	15.586	13.3093	12.2971	7.23216	8.83533	8.66909	5.57925	3.24665	13.1669	11.7863	4.65997	14.4848	12.2857	5.88064	6.07996	9.63569	5.48905	8.30835	6.51244	3.62268	4.0745	4.65956	17.2258	5.07211	7.25255	6.88191	7.02679	6.33631	12.2657	17.336	15.3511	12.3435	9.82197	18.1507	11.7936	11.1302	8.26476	9.30032	10.5449	25.8991
PC (O-14:0/18:1)	9.616	776.581	[M+CH3COO]-	100.253	78.5004	14.1555	41.4295	52.0524	54.911	87.1416	71.6677	69.0036	44.9871	51.4901	75.9645	51.2383	25.4765	40.6035	84.8771	31.3064	85.483	84.2882	36.6833	42.9341	59.7408	38.2162	56.8554	57.0165	28.2876	36.7866	35.187	81.6762	34.6213	46.2765	43.0973	57.0443	61.418	53.7687	58.511	56.4261	35.3909	25.8485	54.6534	39.1158	59.2396	40.7603	38.6807	62.9132	55.0851
PC (O-16:2/16:0)	9.191	774.565	[M+CH3COO]-	63.314	34.9137	6.57454	16.7892	49.3895	17.2313	72.5789	19.7749	28.3709	17.7998	33.3902	23.704	38.1693	23.9963	32.5403	47.3682	16.3462	25.535	43.3992	10.0925	17.6013	23.0046	32.2961	16.3148	30.883	13.7803	27.3087	18.1062	67.5115	21.4448	33.632	15.688	31.5618	32.988	44.101	28.2832	21.3562	25.6076	17.3503	52.2492	19.2209	57.9382	1.52047	26.5004	44.4449	0.892404
PE (16:0/18:2)	14.114	714.508	[M-H]-	2.22973	2.37744	0.866323	0.429689	0.690005	1.31345	1.50097	0.862062	1.45026	0.952473	2.0835	1.48308	1.40869	0.754137	0.858171	1.99167	1.53695	1.86621	3.44082	0.624265	2.26446	1.08104	2.29395	2.17705	2.84589	0.799346	1.259	1.17552	1.24323	0.886106	1.28191	1.41553	1.49807	1.28839	0.233311	0.935358	0.00615684	0.00318595	0.000943746	0.00617639	0.0026413	0.00611311	0.00670329	0.00964176	0.00607014	0.00825511
PE (15:1/20:5)	14.198	720.461	[M-H]-	0.014296	0.0102632	0.0140801	0.0120403	0.0115226	0.0025402	0.0156779	0.00884595	0.00385214	0.00130241	0.00555622	0.00262011	0.00094814	0.00167585	0.00103537	0.00248688	0.00127882	0.00031535	0.00209043	0.00334233	0.000670226	0.00159145	0.000360268	0.000767402	0.000448292	0.000438901	0.00440656	0.00105058	0.00197665	0.000813017	0.000425342	0.000739829	0.000829267	0.000673881	0.00344733	0.000640855	0.0018495	0.000370955	0.000391801	0.00141257	0.00085861	0.00165348	0.00181697	0.00250921	0.00114163	0.000709325
PE (18:0/18:1)	14.929	744.555	[M-H]-	0.607344	0.680859	0.31877	0.139241	0.181763	0.310226	0.421654	0.301744	0.422231	0.371361	0.58268	0.692629	0.43011	0.143904	0.132042	0.581529	0.516206	0.789413	1.61591	0.285974	0.464874	0.396379	0.461975	0.710576	0.810125	0.304999	0.378903	0.223506	0.28447	0.199426	0.413043	0.487729	0.565662	0.239071	0.226177	0.302222	0.199701	0.0959781	0.0468348	0.137319	0.0739068	0.131727	0.184049	0.169402	0.139549	0.192261
PE (18:0/18:2)	14.514	742.539	[M-H]-	2.6182	3.33167	1.28694	0.655141	0.756474	1.72727	1.98124	1.2501	2.25883	1.55223	2.47273	2.31667	1.95643	1.0048	1.03875	2.23279	2.44671	2.69155	5.33878	0.934516	2.56955	1.68042	2.68813	3.017	3.72471	1.33554	1.87682	1.38491	1.39848	1.30182	1.85951	1.92892	2.23983	1.58041	1.33498	2.56367	0.256914	0.136735	0.0385387	0.162201	0.0618551	0.160937	0.262643	0.128413	0.133606	0.316725
PE (18:1/18:2)	14.107	740.524	[M-H]-	3.42468	4.06736	1.50252	0.80056	0.660783	1.80317	2.76004	1.56699	2.90137	1.76308	3.40823	2.38499	2.07684	1.1322	1.24534	2.82541	2.42435	3.06083	5.87251	0.990886	3.4002	1.88732	3.35711	4.01268	4.17531	1.3068	1.72654	2.10942	2.16054	1.67437	2.5383	2.35178	2.91871	2.26084	2.52452	5.28564	0.92603	0.292713	0.0750658	0.872349	0.130568	0.580957	1.27099	0.56091	0.263549	0.374835
PE (16:0/20:4)	13.923	738.508	[M-H]-	3.12138	3.29477	1.27625	0.707835	1.03797	1.48497	1.83064	1.113	1.84271	1.5283	2.1209	1.96858	1.42935	0.740252	1.35099	2.14142	1.92508	1.7716	3.19343	1.12562	2.6363	1.41176	2.13075	2.19914	2.71933	1.00838	1.0816	1.64956	1.37505	1.10506	1.57462	1.2764	1.73794	1.61174	1.04306	1.89126	0.223615	0.348639	0.118742	0.518149	0.31783	0.528351	0.488022	0.239222	0.0127558	0.00775731
PE (16:0/20:5)	13.616	736.492	[M-H]-	0.213967	0.213054	0.227125	0.098681	0.303461	0.148827	0.50539	0.134447	0.100769	0.0870836	0.187933	0.189397	0.0834965	0.0893268	0.101174	0.185038	0.342606	0.161716	0.384581	0.49693	0.339676	0.148871	0.197887	0.250576	0.402984	0.105678	0.172265	0.151897	0.111575	0.124106	0.180546	0.186332	0.206418	0.151443	0.104303	0.0228117	0.00101043	0.000532435	0.00147088	0.000719494	0.00276492	0.00212112	0.000983563	0.000579232	0.000503363	0.00027981
PE (18:0/20:3)	14.76	768.555	[M-H]-	0.337774	0.396167	0.237708	0.0873357	0.125686	0.151567	0.181998	0.122975	0.345767	0.170868	0.237325	0.2902	0.221087	0.105954	0.211397	0.200579	0.45524	0.290878	0.711248	0.162051	0.628439	0.273189	0.33068	0.344529	0.453913	0.0969838	0.165613	0.176034	0.116612	0.202892	0.219291	0.472164	0.248681	0.199744	0.201911	0.253546	0.20958	0.176398	0.173761	0.194445	0.163177	0.355153	0.196926	0.203463	0.231353	0.210657
PE (18:0/20:4)	14.537	766.539	[M-H]-	1.90738	3.70174	1.61316	2.24169	2.05201	2.05718	3.1158	1.87198	1.57563	2.08169	2.47981	1.40812	1.95064	1.63246	1.76137	1.85395	2.41726	2.48101	2.02058	2.11681	1.28609	2.264	3.04008	2.3891	2.90547	1.70135	2.02094	1.83572	2.72552	2.56961	2.71505	2.07477	1.74533	2.30879	3.9301	2.65664	2.4825	2.25109	1.65529	2.02627	2.47997	2.48576	1.79876	1.89046	1.86396	1.24708
PE (18:1/20:4)	14.126	764.524	[M-H]-	3.05043	3.48726	2.59385	1.18794	1.7347	1.70201	2.90227	1.6163	2.58973	2.32908	2.49685	2.63372	1.73982	1.50247	1.91303	2.78715	3.93462	2.45375	4.10609	2.78543	4.58477	2.27946	3.50154	3.34361	3.69407	1.70955	1.76698	2.57829	2.205	1.94894	2.61005	2.09134	2.34197	2.46406	2.82475	3.39256	2.54124	1.47005	1.26148	2.15535	2.40533	2.77092	2.48799	2.11038	2.58993	2.37069
PE (16:0/22:6)	13.885	762.508	[M-H]-	3.22646	5.09878	2.05825	1.02396	2.46821	1.94026	2.82758	1.68356	2.88729	1.15151	2.52992	2.55296	1.54937	1.78465	1.67082	2.14972	5.10809	1.74295	2.68907	2.56488	5.4337	2.22988	3.51643	2.3172	3.79591	1.77581	1.67299	2.17552	2.36366	1.39275	2.99904	1.19569	2.31251	2.63011	3.49443	2.61508	2.10384	0.740234	0.874753	1.76494	2.85862	2.50452	1.68409	1.50402	1.13764	0.308571
PE (18:0/22:5)	14.656	792.555	[M-H]-	0.282834	0.295929	0.235906	0.105103	0.149011	0.161063	0.218959	0.138736	0.252378	0.2263	0.264586	0.314287	0.211914	0.134978	0.22527	0.24258	0.394391	0.28359	0.440939	0.197099	0.497409	0.234578	0.350759	0.295055	0.330696	0.214111	0.21587	0.203724	0.194772	0.205533	0.224713	0.314382	0.200961	0.255576	0.222865	0.274033	0.281787	0.154343	0.157215	0.202301	0.361602	0.289178	0.278312	0.344	0.472222	0.236801
PE (18:0/22:6)	14.486	790.539	[M-H]-	0.912285	1.99237	0.905043	0.989123	0.897779	0.552335	1.34654	0.513756	0.945784	0.976497	1.2478	0.723153	0.530282	0.653948	0.516872	0.993047	0.636765	1.55977	0.618367	0.899637	0.622041	0.787247	1.04643	0.964542	1.19694	0.737585	0.615436	1.0537	0.625905	0.648764	0.896111	0.898828	0.884079	1.07673	1.35719	1.09847	1.45487	1.17855	0.891787	0.336119	0.87234	0.945702	1.68886	0.552864	0.724792	0.559369
PE (18:1/22:6)	14.088	788.524	[M-H]-	0.641484	0.878826	0.449244	0.288492	0.35521	0.29458	0.629073	0.416034	0.665723	0.268289	0.520168	0.49123	0.34408	0.409428	0.37982	0.4252	0.956993	0.38595	0.593901	0.739837	1.19424	0.42274	0.735161	0.562535	0.902578	0.355372	0.313872	0.427977	0.496592	0.360641	0.568402	0.250856	0.563746	0.554294	0.649343	0.715529	0.48122	0.338111	0.191605	0.386212	0.627503	0.617777	0.60368	0.42354	0.346039	0.402781
PE (O-16:1/18:1)	14.704	700.529	[M-H]-	0.805238	0.693032	0.478036	0.52655	0.562318	0.623656	0.927525	0.627638	0.66251	0.432827	0.83126	0.57499	0.438996	0.485564	0.51517	0.877278	0.493875	0.628423	0.799021	0.585872	0.661062	0.765477	0.627502	0.798708	0.729879	0.645558	0.608394	0.684249	1.09519	0.801095	0.708484	0.803344	0.716368	0.686462	0.670201	0.881321	0.124811	0.145452	0.0584224	0.291167	0.247135	0.338781	0.175169	0.0501856	0.0736776	0.124929
PE (O-16:1/18:2)	14.259	698.513	[M-H]-	1.479	1.25814	0.871973	0.758793	1.0209	1.20443	1.85417	0.991827	1.22015	0.779833	1.3165	1.15104	0.907105	0.962389	0.855674	1.52785	0.906294	1.31848	1.4837	0.883368	0.943571	1.51683	1.17043	1.38948	1.5487	1.2359	1.16783	1.13289	2.13608	1.66463	1.36163	1.68219	1.16641	1.31326	1.05341	1.52577	0.0426099	0.0631566	0.0738544	0.089654	0.150744	0.087151	0.0226044	0.042069	0.00239633	0.00783073
PE (O-18:1/18:1)	15.425	728.56	[M-H]-	1.06766	1.05002	0.52469	0.652023	1.05044	0.912286	1.37571	1.05355	0.732138	0.539685	1.10793	0.736279	0.486246	0.610563	0.537585	1.35384	0.581382	0.898066	0.921444	0.771698	0.651253	0.979633	0.774015	0.902426	0.677422	0.684041	0.544771	0.835573	1.5627	0.951698	0.87948	0.70887	0.913773	0.852324	0.698023	1.13017	0.176107	0.156391	0.131736	0.392449	0.25593	0.205134	0.257148	0.147183	0.0563699	0.200507
PE (O-18:1/18:2)	14.959	726.544	[M-H]-	2.98055	2.43906	1.46602	1.46212	1.98611	2.0061	3.23582	1.88631	2.0325	1.29689	2.57737	1.75042	1.47941	1.62941	1.72853	2.8048	1.3475	2.39274	2.49473	1.64035	1.81621	2.54959	2.12664	2.36607	2.16452	1.69223	1.75425	1.84689	3.43489	2.69271	2.34286	2.24566	2.00879	2.33957	1.3819	2.08762	0.406082	0.302336	0.415681	0.240016	0.555266	0.501523	0.0649756	0.0970951	0.0576499	0.127325
PE (O-18:2/18:2)	14.409	724.529	[M-H]-	1.14847	1.11098	0.938824	1.29744	0.987593	1.26881	1.46697	0.00519114	0.892055	0.55506	1.48303	1.38946	0.921222	0.820669	0.532667	0.0165819	0.939541	0.921193	1.67912	1.17136	0.836395	1.22003	1.03114	1.39941	0.0149357	0.813654	0.716569	0.741659	1.202	0.691213	1.34761	0.669991	1.0131	1.44087	0.0237565	0.226836	0.818496	0.992626	1.02588	1.2055	1.30765	1.60543	1.08836	1.20725	1.28851	1.2449
PE (O-16:1/20:4)	14.269	722.513	[M-H]-	5.71891	5.31775	4.5	3.60936	3.66338	4.06288	6.67756	5.17274	4.45597	4.21806	5.31028	5.18592	4.13729	3.31411	2.81684	4.93292	4.51523	3.81221	5.13035	4.78108	4.24087	5.72118	4.55752	4.59882	5.09213	5.06026	4.36473	5.16828	7.61111	3.86373	3.93087	4.41286	5.68264	4.80464	4.00495	4.64611	1.75285	1.94561	0.818621	4.4175	1.49728	1.18528	3.85241	2.28528	0.89962	0.574982
PE (O-16:1/20:5)	13.981	720.497	[M-H]-	1.29909	0.944869	1.62451	1.4274	1.88326	1.09876	2.77519	1.40682	0.575043	0.345088	1.44899	0.893586	0.352873	1.10022	0.26836	1.06271	1.34535	0.646191	0.786629	2.9969	0.610465	2.21694	0.705707	0.567493	0.89283	1.47526	1.47772	1.13768	1.85389	0.868245	0.999402	1.03103	2.23584	0.894596	1.85059	0.411472	0.229969	0.445576	0.176577	0.470706	0.202634	0.18676	0.139389	0.0208023	0.00145813	0.00046541
PE (O-19:0/18:2)	14.502	742.576	[M-H]-	0.0320193	0.0383479	0.0147326	0.00731038	0.00690538	0.0205583	0.0230984	0.0148448	0.0254301	0.0167145	0.0326949	0.0294829	0.0313331	0.0129174	0.0141249	0.0339962	0.0403313	0.0382582	0.074237	0.0141185	0.0385569	0.0243828	0.0421996	0.0490688	0.0564606	0.0189581	0.0298951	0.0170562	0.0210599	0.0200124	0.0250738	0.0292693	0.0360289	0.0249783	0.0303392	0.0440818	0.0212111	0.0136311	0.00583512	0.0189846	0.0113603	0.0149533	0.023273	0.021327	0.0146072	0.0294006
PE (O-19:1/18:2)	14.137	740.56	[M-H]-	0.0280551	0.0322123	0.0163903	0.00846854	0.00693559	0.021524	0.0358689	0.0172771	0.0336688	0.0203641	0.0411956	0.025992	0.0282018	0.0146285	0.0182749	0.0343164	0.0335344	0.035044	0.0603897	0.0133039	0.0441943	0.0244063	0.0378337	0.0562556	0.0522342	0.0184977	0.0269166	0.0229705	0.0270692	0.0217464	0.0431286	0.0309427	0.0386594	0.028161	0.0388498	0.0929801	0.0407807	0.0228369	0.00559874	0.0273517	0.01087	0.0235613	0.0407092	0.0372235	0.0199467	0.0483497
PE (O-17:1/20:4)	14.616	736.529	[M-H]-	0.00122263	0.00147121	0.00205977	0.0107778	0.016639	0.00521349	0.0194908	0.0119901	0.00176062	0.00736766	0.0584189	0.268425	0.252966	0.385372	0.275665	0.536027	0.489525	0.396519	0.490273	0.594523	0.319135	0.72637	0.547193	0.429644	0.477235	0.520236	0.334193	0.427893	0.604807	0.416777	0.446572	0.33985	0.676846	0.507178	0.338852	0.448522	0.412688	0.562762	0.301449	0.515606	0.510446	0.56556	0.603534	0.408545	0.403088	0.377543
PE (O-17:1/20:5)	14.151	734.513	[M-H]-	0.631375	0.555615	0.365328	0.427513	0.559257	0.319578	0.758086	0.678693	0.352347	0.396309	0.489436	0.428036	0.267546	0.416073	0.281884	0.596848	0.490158	0.399372	0.472686	0.585084	0.325792	0.727846	0.549361	0.417113	0.496981	0.512381	0.339334	0.425683	0.599593	0.415968	0.453359	0.340535	0.672836	0.508964	0.0366279	0.0721448	0.0236546	0.0302307	0.0191665	0.0309494	0.0486276	0.0352841	0.0409808	0.0245168	0.0231882	0.0126093
PE (O-20:1/18:2)	15.702	754.576	[M-H]-	0.00738961	0.0106544	0.00519799	0.0344395	0.00486417	0.00990356	0.0830509	0.0404619	0.198408	0.0204712	0.485707	0.328115	0.201486	0.274073	0.221954	0.376093	0.205161	0.358799	0.285957	0.286648	0.240387	0.594171	0.238967	0.306031	0.29509	0.227968	0.332047	0.296232	0.650111	0.328079	0.351996	0.334193	0.241936	0.308458	0.246646	0.473796	0.288623	0.315842	0.340268	0.453968	0.351518	0.471902	0.491199	0.309385	0.228522	0.35516
PE (O-18:1/20:3)	15.191	752.56	[M-H]-	2.11808	1.17589	0.673091	0.624514	0.838632	0.73552	1.53878	1.04493	0.93762	0.77905	1.3896	0.619646	0.945512	0.416787	0.59713	0.77376	0.613166	0.587609	1.45451	0.902036	0.821661	1.03207	0.368825	0.760808	1.37689	1.06369	1.06634	2.06403	2.17908	0.595922	0.658305	0.563435	1.77006	1.71542	1.01676	1.82383	0.774552	0.872654	0.53782	1.63692	0.570345	1.04784	1.04229	0.64718	0.529446	0.692323
PE (O-18:1/20:4)	14.96	750.544	[M-H]-	9.21094	9.8222	5.87941	5.52747	7.25706	5.61881	9.97166	8.38263	6.17364	5.82905	8.38282	6.59011	5.61804	4.8797	5.18649	8.05924	5.84604	6.40632	8.04638	7.25116	6.66758	7.64089	7.0055	6.90108	6.75027	5.85347	5.21125	7.34646	9.74087	5.71372	5.62027	5.06987	7.49369	7.31178	5.28287	8.17652	5.3874	5.83635	2.71057	6.4292	4.8952	8.07792	6.02143	5.52977	3.14325	4.73422
PE (O-18:1/20:5)	15.499	748.529	[M-H]-	6.17619	5.53231	4.6439	5.0486	6.15278	4.57342	8.10909	5.57539	3.9989	3.75847	6.21586	5.06469	4.12343	4.35039	3.86746	6.12717	4.92451	4.42598	5.04347	7.85415	5.17089	7.31664	5.20261	5.0224	5.6426	5.9411	5.4695	6.6574	9.15637	4.71789	5.38933	4.66947	7.28286	5.83295	5.14086	5.64894	5.74719	6.22647	5.45308	6.31713	6.45872	9.00414	7.38066	5.1273	3.62509	4.23014
PE (O-16:1/22:6)	14.744	746.513	[M-H]-	7.00282	7.79722	7.38771	7.41855	7.99628	6.74334	12.1655	7.42949	5.88211	3.87519	8.28311	6.05845	4.69334	6.33901	3.10391	6.17224	7.75644	4.28478	4.89303	10.789	5.56791	9.60688	6.32083	5.72115	7.35909	7.64524	7.9901	7.04106	10.4675	5.18722	6.67889	4.67759	9.74261	6.68951	11.8589	7.58916	8.57443	8.70534	9.79142	8.09406	10.9628	11.8779	10.853	7.54776	6.13822	5.79509
PE (O-18:2/20:5)	14.201	746.513	[M-H]-	0.0121573	0.00296639	0.00834253	0.0212993	0.0480365	0.0768073	0.266378	0.174297	0.143728	0.099544	0.570696	2.8256	2.83943	5.42783	3.10388	4.84888	6.7668	3.75439	4.27975	10.7898	5.56825	9.60783	6.32075	5.46056	7.35988	7.64482	7.75528	7.04099	10.473	5.18764	6.66466	4.67847	9.74226	6.69125	11.737	7.54325	8.81447	8.87466	10.1997	8.15227	11.22	12.1704	11.1359	7.73324	6.63091	5.98409
PE (O-18:1/22:5)	15.066	776.56	[M-H]-	2.06761	1.83358	1.58997	1.74274	2.4056	0.622859	2.70013	0.779306	1.73265	1.24085	0.946653	2.57906	0.538196	1.52254	1.19373	1.95666	1.55598	1.98916	1.80029	2.3213	1.60576	3.34477	1.79421	1.87363	1.5832	1.63413	1.68114	1.96259	2.78591	1.34314	1.45578	0.967604	1.84003	1.79087	1.77929	1.71894	1.63319	1.72227	1.53044	3.06766	1.51848	2.17958	1.77505	1.47482	1.08047	1.33121
PE (O-18:1/22:6)	14.876	774.544	[M-H]-	4.44855	4.65995	2.99428	3.25538	4.59741	3.33812	5.03984	3.57197	2.98081	1.76476	4.05578	3.16108	2.20669	3.01227	2.03853	3.09939	3.06366	2.55406	2.61559	4.18879	3.05357	4.24493	3.1093	2.71962	3.40714	2.97255	3.15365	3.17787	4.62702	2.39814	3.14736	1.7157	4.11704	3.42977	4.0697	3.72901	3.5595	3.18937	3.49062	3.81411	3.61789	4.71454	3.72202	2.72355	2.46922	2.62664
PE (O-18:2/22:6)	14.371	772.529	[M-H]-	0.026798	0.0333056	0.095049	1.29931	1.16711	0.755909	1.28351	1.41043	1.1951	0.860102	2.05345	1.49893	1.10297	1.37176	1.06908	1.4643	1.58915	1.11896	1.18351	2.16032	1.73062	2.16286	1.55929	1.27423	1.84529	1.69279	1.89935	1.50228	2.47098	1.22701	1.77366	0.943134	2.28174	1.6646	2.23626	1.73808	1.86503	1.81119	2.21995	1.56588	2.07072	2.40047	1.9323	1.50007	1.36232	1.39833
PE (O-20:1/22:6)	15.614	802.576	[M-H]-	0.597391	0.557707	0.362165	0.421509	0.495749	0.355079	0.560572	0.402404	0.317927	0.157492	0.566834	0.355733	0.208532	0.370745	0.185889	0.319866	0.34642	0.263966	0.227841	0.451479	0.324601	0.500089	0.312128	0.274001	0.374086	0.330138	0.362457	0.393389	0.73652	0.224305	0.497731	0.137841	0.39659	0.388001	0.544175	0.817109	0.131883	0.0275531	0.0810173	0.245939	0.134022	0.0683988	0.00812336	0.046536	0.00938869	0.00686212
PG (16:0/18:1)	11.825	747.518	[M-H]-	0.274952	0.252391	0.0775927	0.0478051	0.086531	0.136558	0.176572	0.101727	0.158916	0.19957	0.118068	0.246883	0.168273	0.0711833	0.0785305	0.166405	0.198451	0.123478	0.21169	0.0896239	0.241051	0.121754	0.23445	0.182399	0.324497	0.118415	0.196442	0.0879671	0.0775398	0.106898	0.0908981	0.0868897	0.119671	0.113941	0.068723	0.0226396	0.0532977	0.0374337	0.0146521	0.0398564	0.0407193	0.0280148	0.0227386	0.0196692	0.0076332	0.0169198
PI (16:0/16:1)	11.336	807.503	[M-H]-	0.89082	0.638456	0.570048	0.827802	3.25976	0.951718	0.459963	0.626366	0.51547	0.637847	0.381943	0.724246	0.408832	0.277153	2.41875	0.857947	0.528765	1.07424	1.48036	0.452316	1.46266	0.37718	0.91189	1.01118	1.26639	0.286851	0.792422	0.328127	0.338247	0.453982	0.488979	1.49681	0.666197	0.480843	0.544001	0.514136	0.474517	0.168445	0.122873	0.396647	1.02235	0.541749	0.155516	1.49394	2.37226	0.189259
PI (16:0/18:0)	12.047	837.55	[M-H]-	0.142975	0.106294	0.108918	0.204894	0.296283	0.124991	0.133526	0.0546609	0.104191	0.0621763	0.356575	1.30472	1.29182	1.17498	1.8262	2.05873	0.991241	1.89286	2.47394	1.19059	1.79556	1.68227	1.73082	1.67759	1.96803	1.45681	1.40147	1.2344	1.52878	1.26566	1.4093	1.76688	1.64855	1.64572	1.45827	0.661475	0.498834	0.316116	0.192574	0.516444	0.667167	0.609674	0.426947	0.772422	0.801791	0.350295
PI (16:0/18:1)	11.248	835.534	[M-H]-	15.9047	14.944	9.90077	17.212	32.0719	20.2984	12.3532	14.1115	12.8822	13.2364	13.5723	11.6428	9.60367	8.78584	13.6231	15.2948	7.52936	14.1669	18.4299	8.93129	13.5067	12.5962	12.8663	12.6994	14.8175	10.9443	10.4938	9.34918	11.5024	9.53894	10.6244	13.37	12.373	12.3068	10.9954	4.93345	3.33466	1.58959	1.20439	2.87814	4.65128	2.9541	0.298335	1.95578	1.98056	0.369766
PI (16:0/18:2)	11.631	833.519	[M-H]-	3.3678	3.08994	2.52783	3.42933	6.62013	3.90427	2.53966	2.96129	2.95	2.78935	3.34784	2.41548	2.13388	2.13415	3.79005	3.37648	1.66567	3.36187	4.1561	1.72597	3.89723	2.79738	3.91339	2.6136	3.72714	1.98761	3.3384	1.95082	2.93644	2.26102	2.16194	3.71933	2.90268	2.61881	3.06054	3.73973	3.33293	1.75388	1.12421	3.69	3.72464	3.4695	2.16831	4.52971	4.31122	0.849951
PI (18:0/18:0)	12.092	865.581	[M-H]-	0.0283301	0.0380466	0.0412219	0.103998	0.230862	0.332459	0.243292	0.244628	0.279832	0.231718	0.7498	0.625113	0.499207	0.3861	0.60095	0.665179	0.333416	0.680461	0.788451	0.465984	0.646828	0.648229	0.50162	0.722168	0.607522	0.572185	0.465952	0.441545	0.73858	0.378064	0.650482	0.612378	0.768587	0.596709	0.635691	0.764809	0.566233	0.466451	0.207638	0.618039	0.622628	0.71447	0.651365	0.687145	0.605631	0.426193
PI (18:0/18:1)	12.168	863.565	[M-H]-	5.97413	6.11555	2.65255	4.21047	7.90489	5.00404	4.76337	5.32235	3.74132	3.39509	5.14115	4.04986	3.45015	2.60566	3.89365	4.49566	2.06898	4.6519	5.16648	3.03021	4.37221	4.59395	3.33404	4.6893	4.26269	3.83435	3.05064	3.03093	4.89334	2.54295	4.39423	4.23441	4.95967	4.09706	4.89944	5.32788	3.6234	2.54775	1.30302	4.44992	3.58218	3.28023	1.83644	2.03818	0.729962	0.699895
PI (18:0/18:2)	11.896	861.55	[M-H]-	7.87062	8.81265	4.74934	8.38973	12.3705	8.54872	6.5139	8.32864	7.46642	6.191	7.83171	5.78039	5.33224	4.95985	6.59257	7.70949	3.43655	6.68648	7.97986	3.81012	7.79593	7.35174	7.69268	5.88424	7.49301	6.03736	6.37463	4.92238	7.5016	5.29267	5.65599	7.3934	6.53354	6.34877	5.31162	5.37478	2.43605	1.3067	0.683417	2.09696	3.38213	1.57653	1.79171	2.38469	1.3698	0.627838
PI (18:1/18:2)	11.683	859.534	[M-H]-	4.32268	3.3227	2.29222	4.65593	5.98328	4.27812	3.07483	4.08052	5.11019	3.36599	4.56812	3.23144	2.70688	2.98641	6.08805	3.90677	2.09723	5.36977	7.01206	2.24752	7.7928	4.47654	5.46147	3.27443	5.50958	2.8028	3.52091	2.6123	4.14305	4.12956	3.30115	6.50527	4.32497	4.31803	4.79527	2.93429	2.46219	1.44402	0.531064	2.70159	1.3686	2.72535	1.93603	3.30801	2.43667	1.37148
PI (16:0/20:4)	11.534	857.519	[M-H]-	5.3818	3.36497	2.0295	4.32594	6.94803	5.06893	3.31619	4.0444	3.55035	3.7286	3.6637	3.34748	2.71326	2.51893	6.77718	3.78399	2.45594	4.11746	6.50799	2.45467	6.66266	3.62246	4.49041	3.31296	5.67841	2.28001	3.74966	2.28201	3.19126	3.42555	2.82999	5.05086	3.98321	3.66861	4.24338	3.76432	4.14	2.03813	1.16981	4.75949	2.84213	5.12577	2.90288	4.63798	4.53494	2.79809
PI (16:0/20:5)	11.292	855.503	[M-H]-	0.172483	0.0959009	0.108481	0.313028	1.06886	0.190088	0.371231	0.233797	0.116404	0.091284	0.130506	0.119146	0.0463007	0.110282	0.430961	0.138446	0.136731	0.158325	0.248015	0.284764	0.718311	0.153035	0.145247	0.119801	0.263688	0.0896994	0.261731	0.0612443	0.0888238	0.0989896	0.102299	0.304401	0.215122	0.0978153	0.290609	0.0701461	0.141544	0.0578164	0.0318481	0.0980479	0.235247	0.185926	0.0726768	0.220591	0.240461	0.0411076
PI (18:0/20:1)	12.517	891.597	[M-H]-	0.141124	0.161705	0.0486291	0.201444	0.329709	0.128341	0.336055	0.205669	0.126157	0.0652382	0.193084	0.123485	0.123502	0.109149	0.218807	0.151318	0.124238	0.127554	0.174858	0.429974	0.2211	0.124265	0.10684	0.226174	0.106098	0.135922	0.156911	0.045244	0.294097	0.0883984	0.169685	0.107402	0.283648	0.113602	0.202034	0.212636	0.126037	0.115571	0.0523451	0.10008	0.123048	0.233717	0.0951679	0.150129	0.11358	0.0625652
PI (18:0/20:2)	12.276	889.581	[M-H]-	0.876227	0.841738	0.34296	0.514311	1.18922	0.880248	0.778814	0.598316	0.785865	0.329192	0.674258	0.469951	0.704218	0.946642	1.06428	0.614871	0.75768	0.709944	0.948545	0.820239	1.63863	1.05057	0.693345	1.10772	0.945961	0.5641	0.534304	0.434479	0.805767	0.572855	1.12339	0.67589	0.819747	1.58336	0.754075	1.77116	1.19403	0.781962	0.358738	1.21231	0.67373	1.60693	0.485721	1.39062	1.15919	1.00315
PI (18:0/20:3)	12.084	887.565	[M-H]-	6.60362	4.70258	3.59694	5.53701	8.42628	6.65945	3.54932	4.6608	6.3667	3.99091	5.70483	4.03967	4.47589	4.29394	7.77031	5.56059	4.31292	7.53951	9.19358	3.93142	8.08473	7.95659	8.22926	5.38966	8.15609	5.01666	6.09651	4.97778	6.6759	6.66204	5.63373	7.75645	6.88999	7.4107	7.11097	8.76962	8.19808	5.64579	3.18983	9.07572	5.15875	11.874	6.85531	10.1037	9.26859	6.84519
PI (18:1/20:4)	11.833	883.534	[M-H]-	5.04039	3.61942	2.95471	6.89452	10.164	4.54452	5.40969	5.28448	4.47795	4.17925	3.94465	3.3653	2.52454	3.79108	6.43	4.20283	2.89284	5.63115	8.18203	4.33667	7.09136	4.58572	4.5384	3.27378	5.20811	3.18215	4.17493	3.08935	4.11407	3.89909	4.01709	5.0544	4.8288	4.78634	5.8077	2.0375	2.36177	1.51274	0.683188	2.39224	2.08131	3.65081	1.86649	2.80087	2.71964	1.27386
PI (16:0/22:6)	11.514	881.519	[M-H]-	1.6493	1.38709	1.21847	1.32367	2.57144	1.32214	1.4024	1.19511	1.08446	0.747581	1.12744	0.960023	0.627627	0.862331	1.07388	1.0049	0.689971	0.754415	0.930281	1.19594	1.29507	0.898847	0.787916	0.769787	1.68994	0.748238	0.870633	0.56556	0.895885	0.524712	0.940977	0.538165	1.31518	1.14273	1.52993	0.900226	1.43098	0.614873	0.511638	1.19952	1.73013	1.78322	0.830837	1.63134	1.16596	0.756525
PI (18:0/22:4)	12.242	913.581	[M-H]-	1.01586	0.790097	0.553087	0.901068	1.42405	1.19871	0.726467	0.943721	0.831125	0.824526	0.826028	0.728063	0.517527	0.70574	1.22694	0.903077	0.427502	1.01415	1.60518	0.450281	1.28812	1.03126	0.962049	0.782294	1.10549	0.725142	0.856181	0.654608	0.906217	0.806723	0.702772	0.985082	1.04456	1.00039	0.90304	0.879106	0.785191	0.595284	0.287226	0.797383	0.444579	1.1954	0.645577	1.06594	1.11784	0.638728
PI (18:0/22:5)	12.043	911.565	[M-H]-	1.21829	1.13585	1.06649	1.25397	2.10603	1.2338	1.12538	0.919324	0.762991	0.897678	0.860165	0.919644	0.651693	0.85272	0.808124	0.889514	0.702891	0.983997	1.15401	0.827163	0.986211	1.05636	0.887061	0.746445	1.08254	0.926408	0.929307	0.755273	0.898822	0.654195	0.840589	0.754707	1.17496	1.28904	1.67785	1.03048	1.37495	0.769046	0.547023	1.29343	2.03986	1.83091	0.93572	1.94193	2.14584	0.770305
PI (18:0/22:6)	11.934	909.55	[M-H]-	2.16278	2.33607	1.66741	2.13064	3.89302	1.78677	1.86205	1.50898	1.62389	1.16783	1.52076	1.34693	0.918407	1.56685	1.34144	1.21327	1.26981	1.1788	1.5078	1.46299	1.83359	1.45197	1.20976	1.03486	2.08283	1.37796	1.2465	0.852076	1.43492	0.780914	1.57721	0.915254	1.94529	1.92832	2.57147	1.27181	2.29742	1.04019	1.08058	1.80025	3.41605	2.65127	1.20841	2.83175	2.29768	1.02592
PS (18:0/18:1)	12.233	788.545	[M-H]-	1.0761	1.15502	2.47514	2.09601	1.51827	1.19253	1.7586	1.4304	1.95315	2.5734	3.83318	1.45599	1.71105	1.53402	1.45592	1.74934	2.23801	1.99704	1.87835	1.50703	1.33451	1.75245	2.2122	2.71697	1.42153	2.37446	1.6212	0.694182	1.53445	0.985977	1.3503	1.12826	1.17665	1.1648	1.26754	2.5384	4.86335	3.12412	3.21396	1.71915	1.88244	0.559205	0.221606	0.983731	0.627296	0.171742
PS (20:0/18:1)	12.595	816.576	[M-H]-	0.344644	0.478554	0.521704	0.450899	0.377166	0.298663	0.485533	0.433212	0.527441	0.642499	1.07922	0.506101	0.647025	0.387319	0.444899	0.555715	0.596628	0.456616	0.646706	0.48786	0.251549	0.459594	0.597258	0.95467	0.449937	0.508512	0.457735	0.262891	0.524966	0.279998	0.441781	0.433575	0.565293	0.373749	0.416495	0.797178	1.13482	0.362402	0.824067	0.562642	0.241668	0.123682	0.0652629	0.151915	0.0121041	0.0045496
PS (18:0/20:4)	12.022	810.529	[M-H]-	0.734278	0.752027	1.31585	1.00727	0.70789	0.721993	1.02553	0.670344	1.10343	1.44202	1.94423	0.823896	0.850296	0.895511	0.867402	1.02508	1.14926	1.28269	1.17553	0.972708	0.755114	0.842794	1.15096	1.71551	0.748911	1.27218	0.744425	0.511698	0.908168	0.608595	0.745608	0.589683	0.927189	0.553384	0.726837	1.66373	2.8766	1.93009	2.56358	1.28613	1.14404	0.339681	0.177815	1.13137	0.440733	0.12638
PS (16:0/22:5)	11.163	808.513	[M-H]-	0.0607656	0.0703176	0.1572	0.194891	0.387664	0.303903	0.204172	0.281175	0.249886	0.29142	0.22068	0.372843	0.191388	0.123547	1.19944	0.431424	0.243827	0.55876	0.621197	0.258666	0.683967	0.176078	0.445887	0.552542	0.562624	0.200152	0.35968	0.154584	0.161622	0.209627	0.236956	0.688977	0.3119	0.22138	0.28936	0.3177	0.64671	0.21025	0.184045	0.124458	0.296945	0.136607	0.0573288	0.443936	0.845601	0.0931918
PS (16:0/24:5)	11.997	836.545	[M-H]-	0.320175	0.373555	0.254879	4.29456	4.69649	6.33152	5.84578	6.81499	6.38277	6.46332	7.08772	6.25932	4.73083	4.18664	7.34831	8.1732	3.70966	7.8703	8.27773	5.43665	6.59139	6.53904	6.78217	7.33404	7.08728	5.3664	5.12718	4.65214	6.03792	4.78416	5.52711	6.61556	6.23083	6.0396	6.177	3.36821	5.40507	3.33347	2.53929	1.39726	1.62526	1.3519	1.39393	1.85927	2.25974	1.42127
PS (16:0/24:6)	11.44	834.529	[M-H]-	0.182238	0.104882	0.143507	0.758286	1.0417	1.31722	1.22065	1.41799	1.24356	1.35027	1.75588	1.27239	1.03046	1.00558	1.96835	1.76402	0.76435	1.81663	1.8261	1.02001	1.88897	1.41499	1.99909	1.49108	1.73692	0.950086	1.58683	0.957491	1.49769	1.10247	1.10609	1.80204	1.45218	1.23836	1.84961	2.51615	4.65889	2.43719	1.91987	1.29609	1.1555	1.07188	1.05558	1.61078	1.94852	1.34026
PS (18:0/24:5)	12.085	864.576	[M-H]-	0.4943	0.937774	0.647195	1.11553	1.55736	1.78886	2.20334	2.55364	1.92087	1.74137	2.87546	2.30379	1.77514	1.32695	2.17435	2.56738	1.08913	2.69216	2.46627	1.97101	2.25766	2.4879	1.84619	2.89348	2.1457	1.98733	1.63263	1.58064	2.71504	1.34825	2.40483	2.18359	2.67509	2.13239	2.88038	4.07028	6.49467	4.98849	2.95254	1.82761	1.45662	1.60713	2.08035	1.62537	1.59734	1.75862
PS (18:1/24:5)	11.653	862.56	[M-H]-	1.7718	1.44988	1.42798	2.15542	2.60307	2.75753	3.24704	4.20069	3.85833	3.19674	4.13719	3.0356	2.70288	2.35039	3.32769	4.11407	1.68827	3.55011	3.24426	2.30271	3.5655	3.79175	3.90158	3.29226	3.60135	2.89499	3.08945	2.4285	3.90896	2.56526	2.90863	3.43736	3.21555	2.94207	3.93401	5.55787	9.91557	7.21185	4.44876	2.85997	2.33254	2.50982	3.04668	2.90107	3.24029	2.95577
SM (d18:1/14:0)	12.889	733.55	[M+CH3COO]-	61.5668	51.438	28.1979	38.0759	51.7247	35.9097	66.0299	50.7647	32.0447	19.6876	43.7983	35.6384	30.5712	25.5818	23.4216	35.1953	31.7698	42.093	48.9205	72.091	27.7761	35.9209	28.7434	34.5925	42.8127	35.2483	40.9035	38.5387	51.4774	35.0735	34.0358	43.0521	50.0276	47.3608	58.5425	36.0102	18.5749	12.5675	12.9996	15.5411	32.986	33.9861	6.90923	11.5223	4.94197	3.10173
SM (d18:2/14:0)	12.417	731.534	[M+CH3COO]-	11.2464	8.85251	3.82867	5.4173	8.67613	4.84306	10.0258	9.20556	6.39961	2.38935	5.60172	6.52311	6.12745	3.15063	3.887	4.93727	4.82714	6.3636	10.3087	11.3874	4.3648	5.60334	4.15377	4.52457	7.34119	5.28275	6.36601	4.39847	6.69352	5.28538	4.52847	7.94507	8.32641	7.64556	13.326	5.42949	6.86524	3.3878	2.54409	5.29892	17.2537	4.62344	1.64447	4.19295	2.25272	0.0292224
SM (d18:1/15:0)	12.551	747.566	[M+CH3COO]-	28.236	25.8999	14.105	18.0429	25.0024	17.6372	33.5968	25.2552	16.0165	9.97041	23.4479	17.095	15.0197	12.5938	10.5267	18.5602	16.4785	20.1517	23.1726	33.7333	13.4286	19.9075	13.6406	17.681	18.3709	17.7913	17.4761	20.2489	25.6337	17.6372	15.3786	19.531	22.9948	23.3074	4.41537	1.00623	0.0423424	0.0833638	0.0297812	0.11505	0.158661	0.0579166	0.0566506	0.0436033	0.0701957	0.0496057
SM (d18:1/16:1)	13.502	759.566	[M+CH3COO]-	73.266	64.9942	36.5242	42.7436	65.5413	53.1032	79.1258	69.6724	50.6194	29.945	64.4605	45.343	39.6283	33.3731	40.3594	48.7481	37.0775	54.7632	64.5565	82.1585	44.3608	60.2019	47.899	42.6285	52.3613	42.8369	57.0774	43.6998	59.1435	52.2355	45.7908	55.0119	55.3347	55.4009	84.4687	60.6918	38.3412	23.9161	14.2525	34.8919	50.6942	49.1194	14.7516	6.00892	2.38938	1.48204
SM (d18:1/18:0)	14.073	789.613	[M+CH3COO]-	3.96934	3.41422	3.15586	3.49326	4.86461	3.79908	5.1016	3.64585	2.72565	1.88451	3.5967	1.91071	2.96637	3.20562	2.24994	2.39818	3.41515	2.50173	2.42423	6.18094	2.35702	3.49517	2.70046	2.92028	2.85521	3.50109	3.25617	3.94356	3.92688	3.95191	3.03726	3.46413	3.65301	3.69123	4.10896	3.38404	4.60374	3.5459	4.81341	3.1071	8.13577	4.60188	2.91068	4.48432	4.44838	2.77814
SM (d18:2/18:0)	13.635	787.597	[M+CH3COO]-	7.74162	7.41924	5.0335	4.94772	7.37253	6.93256	6.39009	7.34624	6.7076	3.78738	7.1847	4.97223	7.48258	4.89685	5.32004	4.93255	5.46359	5.39698	5.93587	7.91184	5.74355	8.58281	6.00609	5.20594	6.01855	6.12662	5.55815	6.71779	8.19785	8.73518	5.84288	6.48697	6.61224	8.56772	6.31778	6.71174	5.17227	2.61538	5.06323	5.32443	3.1237	3.51947	2.97181	3.6274	0.962479	0.156481
SM (d18:1/20:0)	14.79	817.644	[M+CH3COO]-	7.91529	6.66498	4.01708	6.06847	7.0353	6.18459	6.9716	7.78868	4.83258	3.10853	6.84168	3.79726	4.74368	4.46669	3.13529	4.61018	4.89334	5.36115	4.85806	9.57099	3.74777	5.41952	5.46527	5.3526	5.40043	6.00775	6.90987	6.92726	7.27006	5.65919	5.1615	6.06442	5.77346	6.16843	7.78024	5.57531	6.90828	4.54981	4.68797	4.2316	11.9313	7.36466	3.67643	7.14604	4.65903	3.76849
SM (d18:1/21:0)	15.272	831.66	[M+CH3COO]-	5.58618	4.69222	3.08323	4.6303	4.96744	3.54491	5.7797	4.79604	3.27896	1.85776	4.29832	3.27427	3.22476	2.81517	1.8135	3.49424	4.05902	4.2678	4.86312	7.05145	2.39666	3.35854	3.71734	3.59725	3.62002	3.8342	4.55262	4.39235	5.53672	3.89768	2.97368	4.45003	4.47896	4.69597	3.77124	1.85811	0.175942	0.0685784	0.22169	0.960004	0.407238	0.263019	0.0290885	0.215266	0.0375081	0.0619295
SM (d18:0/23:1)	16.074	859.691	[M+CH3COO]-	42.4342	38.3959	22.1783	30.961	46.9007	29.2348	49.644	48.5405	29.8255	17.992	35.9085	30.2549	27.9374	20.8757	18.9106	31.1731	27.9545	33.4013	37.6166	49.8078	21.1512	39.2597	27.8104	31.6767	33.5019	26.5888	36.1553	30.01	38.7017	34.4004	27.9821	37.3842	36.5288	35.8073	5.4194	0.902494	1.42567	0.960331	0.775168	0.854746	2.21723	1.7586	1.0163	1.23774	1.04972	0.981282
SM (d18:1/23:1)	15.379	857.675	[M+CH3COO]-	11.426	10.5607	7.24552	9.03705	11.7834	6.67039	13.5189	11.1297	8.49098	4.56684	8.90306	6.81333	6.13042	6.07324	5.04946	8.16624	7.65683	8.50387	9.37331	17.3694	5.9594	9.2569	7.62943	7.49233	8.09547	7.39382	8.47769	8.42065	10.437	8.18703	7.10995	7.6996	9.00039	10.3249	12.0989	6.51865	4.89251	3.51381	1.605	5.14455	8.29732	2.93279	2.06327	3.48337	0.614958	0.40374
SM (d18:2/24:1)	15.078	869.675	[M+CH3COO]-	12.748	12.0714	10.5698	12.1788	15.2302	9.93	15.8321	14.1718	12.4039	7.1071	11.9765	7.63996	8.96251	8.83218	6.45956	9.24612	8.76545	8.00159	7.27415	23.0729	7.59475	12.4973	11.2377	8.56321	9.92562	10.3207	11.8862	11.4342	11.5845	10.7301	10.8124	8.86097	9.9749	13.2424	17.8044	11.2508	13.9984	11.6639	9.40375	10.4335	26.1646	16.4278	8.67843	12.4809	6.15242	7.05916
SM (d18:0/25:1)	17.085	887.722	[M+CH3COO]-	7.31817	8.45151	4.23907	6.35487	8.08017	6.04072	10.8598	8.80652	5.30726	3.34829	5.88317	5.16291	4.6426	3.01607	2.19275	7.36595	6.30572	8.71302	9.72092	10.3418	3.19195	6.02952	3.95116	5.21369	4.48595	5.78633	3.7769	6.07071	9.28227	5.89486	4.62954	4.77211	7.99253	8.1834	7.45179	5.52245	7.34432	3.46615	2.78738	4.37204	9.74399	7.11151	3.9723	3.32828	3.89045	2.71375
TG (10:0/12:0/14:0)	13.943	656.582	[M+NH4]+	1.30506	0.420552	0.93799	0.0700365	0.0246461	0.428774	1.44151	0.0596655	0.305786	4.23914	0.701309	1.60482	2.46504	0.285727	0.0785564	0.19883	2.42751	1.33584	13.6696	1.40447	0.414555	0.195486	3.11419	2.67318	3.46681	0.530576	4.62771	0.652021	0.249574	0.0254832	0.112144	4.77316	1.91079	0.298207	5.13416	0.977159	1.15997	0.220193	0.00872202	1.48745	0.0370703	0.0709299	0.043736	2.2	0.560815	0.180093
TG ((12:0/12:0/14:0)	14.231	684.614	[M+NH4]+	3.00418	0.821548	1.29903	0.0620174	0.0293318	0.863216	0.904132	0.0729946	0.445521	6.45961	0.76582	1.96439	3.55583	0.292128	0.0823416	0.310067	1.78913	2.63874	21.6041	1.54474	0.317135	0.159956	2.69493	3.24854	5.22219	0.535216	5.04516	1.14345	0.466417	0.0127423	0.158516	4.71465	1.32322	0.542783	9.17392	1.50915	2.2663	0.317336	0.00216442	2.60533	0.016813	0.131871	0.0227542	4.51056	0.68427	0.31707
TG (10:0/10:0/18:1)	14.036	682.598	[M+NH4]+	1.60312	0.669671	0.297347	0.0449741	0.00663054	0.314265	2.59186	0.052097	0.36055	5.3791	0.473484	2.0221	2.93248	0.220438	0.0975065	0.520607	6.05031	1.8087	25.4469	0.914486	0.7335	0.134628	1.24641	1.99183	6.20718	0.357996	7.05495	0.60829	0.212162	0.00224982	0.0920444	4.87665	9.00348	0.288658	5.4244	1.14255	1.40323	0.209233	0.000716903	2.01605	0.142686	0.080893	0.0222804	3.59833	2.16649	0.249858
TG (10:0/14:0/16:0)	14.538	712.645	[M+NH4]+	14.8937	5.12989	7.34166	0.231919	0.260594	6.04459	2.08233	0.45172	2.54897	35.3225	9.13183	13.2907	17.9494	1.40686	0.716991	2.84628	5.98912	14.1355	105.087	6.74889	1.11711	0.633957	22.3646	24.3957	25.8595	3.24519	31.6746	6.19853	2.82071	0.0795945	0.923987	31.9112	6.10117	3.59463	41.1598	10.379	13.8256	1.87434	0.0387725	14.187	0.319712	1.13052	0.385022	23.8183	3.63639	1.95973
TG (10:0/12:0/18:1)	14.327	710.629	[M+NH4]+	4.53561	2.06054	0.739896	0.0615018	0.0227582	0.822317	1.17026	0.116614	0.775312	10.4447	0.651734	4.20362	5.27011	0.315846	0.211346	1.17845	4.72615	4.92132	44.3053	1.65756	1.10479	0.117013	2.50384	3.64277	12.8185	0.951781	8.78683	1.51513	0.601449	0.0117449	0.22712	9.53243	8.83357	0.732044	11.9928	2.38604	3.29585	0.438207	0.000463481	4.2082	0.227923	0.193561	0.0620064	7.68053	3.00255	0.486207
TG (10:0/12:0/18:2)	14.092	708.614	[M+NH4]+	1.77635	0.625977	0.312291	0.0225988	0.00758074	0.387508	1.01066	0.0673972	0.416105	3.82572	0.482658	1.47491	2.79908	0.156708	0.0714787	0.387164	1.99674	1.52259	17.7829	0.58664	0.56674	0.0655916	1.13915	1.51145	4.8687	0.432801	3.40356	0.45671	0.16628	0.00296146	0.065607	3.43031	3.85081	0.260803	3.90534	1.17292	1.2289	0.220782	0	1.80329	0.0813362	0.0787466	0.0614275	4.00034	1.16096	0.217966
TG (12:0/14:0/16:0)	14.854	740.676	[M+NH4]+	25.1956	10.207	7.96462	0.456581	0.645801	10.1178	4.64624	1.00701	5.20974	59.7975	10.6355	17.2662	30.4953	2.25871	2.52082	6.36455	12.3007	24.4885	122.262	10.8468	2.95566	1.22857	19.9798	32.8652	39.0405	4.81179	32.9546	11.2849	5.82994	0.182082	1.81626	33.0182	14.6856	7.68976	49.2612	16.9361	27.8411	4.04556	0.0693411	23.8982	1.03994	2.43655	0.324073	37.1519	11.2389	4.07848
TG (12:0/12:0/18:1)	14.597	738.661	[M+NH4]+	20.8816	11.7672	5.95885	0.349258	0.330103	7.28513	6.20945	0.969895	4.49167	46.894	11.0694	34.9774	23.5147	1.64905	2.14701	8.07005	14.6888	23.6893	170.477	8.225	4.31038	0.93241	23.889	30.534	50.4337	5.77547	35.5718	6.95803	3.5868	0.167835	1.31391	43.5502	21.3008	4.9833	46.7006	16.1819	18.2231	2.28634	0.0399636	22.0045	1.15105	1.86544	1.14817	36.0635	10.1646	3.1964
TG (14:0/14:0/16:0)	15.196	768.708	[M+NH4]+	17.0403	6.51141	7.21441	0.544769	1.12351	10.288	4.14981	1.10226	2.91826	36.1785	15.0742	6.77507	21.3098	2.54947	3.90514	6.48208	9.93499	19.8151	69.5202	6.57481	3.01072	2.16948	18.7123	28.1806	20.9032	3.96356	25.5804	10.2338	5.84159	0.35214	2.16194	23.487	11.2814	6.05952	28.499	10.8674	20.3065	4.06022	0.309454	13.4587	1.54695	2.90335	0.303212	20.8609	11.8902	4.49809
TG (10:0/16:0/18:1)	14.908	766.692	[M+NH4]+	38.9133	27.1882	9.75477	0.965871	1.10523	13.8603	13.0618	2.56042	10.2966	78.7122	16.312	40.5475	40.5241	3.27226	8.16589	17.9665	35.2792	40.809	205.433	14.5424	13.5346	2.66889	28.9581	46.6893	77.2689	9.33791	42.5179	15.5337	8.52048	0.73725	3.27607	55.3978	41.8389	12.7131	60.6652	34.3539	40.0757	5.62845	0.123866	45.1589	3.58779	4.97391	1.12958	64.7135	30.7424	8.03363
TG (10:0/16:1/18:1)	14.674	764.676	[M+NH4]+	28.0876	17.6866	5.12879	0.586126	0.462469	7.87394	15.7272	1.89813	7.78801	47.5582	11.3315	31.835	26.1835	2.15004	3.1854	8.89559	19.9637	23.9168	175.932	8.61741	8.32661	1.80134	18.9062	25.5732	57.8739	7.29782	26.4993	7.87129	3.91251	0.413497	1.5562	38.4491	31.0804	6.65878	45.5003	21.7788	22.1527	3.5706	0.069294	29.595	1.86575	2.89924	1.86772	50.5389	14.5678	4.21334
TG (12:0/16:0/18:1)	15.245	794.723	[M+NH4]+	31.3628	21.3645	12.4922	1.63475	2.53785	18.1617	10.9006	3.68069	8.07758	50.9459	28.1864	17.8446	31.5795	5.16442	13.979	22.4684	33.5584	37.9068	167.735	10.3786	16.7156	5.32114	35.8706	57.5617	46.1439	10.4041	42.9291	14.8925	9.73114	2.20818	4.93962	46.7221	33.4398	11.6708	40.8274	25.7987	33.6135	6.78179	0.794529	29.3346	5.9191	7.45729	1.88822	41.37	37.5245	11.0588
TG (10:0/18:1/18:2)	14.757	790.692	[M+NH4]+	24.9593	21.6412	3.32307	0.700118	0.572726	4.89249	18.1943	2.52861	9.91294	34.1121	12.7975	17.4962	21.3963	1.64428	3.45003	7.84468	16.7736	20.7398	150.804	6.64434	13.1615	1.81916	24.1508	16.6628	48.5603	7.31238	22.3127	5.63532	3.83801	0.791667	1.65931	33.9638	27.2751	6.82977	33.5552	21.006	20.5652	3.53534	0.0927176	30.8988	2.57897	2.92019	1.91614	49.8438	13.9955	5.06475
TG (14:0/16:0/18:0)	15.952	824.77	[M+NH4]+	12.6144	5.30644	3.69356	1.13617	2.45816	4.94181	8.30826	1.93123	3.45521	15.7498	11.0678	5.73241	13.2898	2.54951	3.70374	7.00859	10.297	15.9915	27.2748	6.27126	7.89588	3.61959	10.6723	13.762	13.2369	3.27725	11.0253	6.92907	3.24002	1.17747	2.05412	11.6697	10.8541	4.52552	13.3109	9.17412	13.4057	2.79904	0.539246	8.04673	5.81184	2.98816	2.359	13.7966	12.0999	3.298
TG (14:0/16:0/18:1)	15.626	822.755	[M+NH4]+	29.2638	23.2172	8.20324	2.67603	3.37505	11.0861	11.0824	3.77038	10.323	42.6576	12.4934	17.108	21.7306	5.17594	12.4064	16.7126	38.2449	30.3995	147.53	11.9121	21.9307	6.25062	22.2249	41.401	47.7273	8.60361	32.2267	12.6134	7.4476	4.36648	6.01944	36.6184	34.602	12.1492	39.0513	23.7068	30.0559	6.40711	1.08366	29.0979	10.8375	8.89426	4.05699	41.0584	46.9466	9.13811
TG (14:0/16:1/18:1)	15.319	820.739	[M+NH4]+	46.9337	40.2206	14.1635	4.21027	4.49341	20.229	24.7919	7.52872	21.3879	57.7458	27.1713	31.6185	44.6849	10.0939	24.1875	29.71	60.0218	47.0371	224.374	16.0056	41.1207	12.1058	45.2824	64.8532	65.8578	16.4278	47.8003	20.1903	13.4016	7.66865	9.27827	58.4564	53.6648	19.7114	47.2048	40.6717	44.9243	11.3337	1.36877	50.8602	11.9181	16.2179	8.20872	63.7227	67.0907	16.7028
TG (14:0/16:1/18:2)	15.053	818.723	[M+NH4]+	49.9703	48.223	12.2813	3.23518	2.81924	18.2024	34.1995	9.92757	31.221	62.6903	42.0956	32.9822	49.5296	7.88223	16.2666	26.6227	53.7807	49.1799	255.57	16.0196	50.5294	8.58837	62.7766	62.7933	78.3089	22.6805	51.7995	15.6858	13.7708	5.83817	6.91377	66.5406	57.5611	19.5047	50.2984	47.8745	47.2493	10.4881	0.613953	63.3619	9.24928	13.0771	9.05736	75.4958	57.4891	15.4547
TG (16:0/16:0/18:0)	16.054	852.802	[M+NH4]+	22.5267	14.4179	5.64143	1.75175	2.42787	7.68412	25.7254	4.32242	7.53324	30.6491	21.7163	15.8945	26.4955	3.44758	5.98522	14.721	26.1299	32.3147	30.0828	11.2344	20.3922	10.0672	21.6324	26.8421	19.975	7.55183	16.3143	10.8291	6.28324	2.6745	3.98977	18.0411	19.8173	10.1101	18.4804	13.8797	26.6983	4.93892	0.799217	20.2198	8.97762	4.93766	3.79446	23.3599	18.4	5.06286
TG (16:0/16:0/18:1)	15.985	850.786	[M+NH4]+	58.4075	42.0745	16.9575	9.34787	12.0921	21.0065	53.3557	14.5465	32.6057	68.7007	46.0765	34.2451	46.0153	17.4178	25.4961	34.6602	74.0605	67.2041	281.141	34.3966	53.5078	22.846	64.382	75.1404	96.3334	23.5816	64.1191	28.6544	16.9816	16.847	14.0523	81.2849	92.725	24.017	64.0255	52.6618	63.2631	18.4961	5.62452	64.7113	41.5495	23.304	24.1715	91.9038	118.576	20.17
TG (16:0/16:1/18:1)	15.675	848.77	[M+NH4]+	62.2906	65.7351	18.5141	10.5086	11.7513	21.547	51.3863	15.2059	45.4797	74.3475	49.2488	50.4111	65.9095	18.9539	32.5914	38.6213	91.7993	62.9825	318.605	30.4284	80.705	29.0939	71.9038	75.9724	102.09	23.9959	74.6145	26.5978	20.0618	23.3586	16.2328	88.8252	89.0314	31.0653	61.7927	61.3702	62.1976	19.0977	5.76309	80.7345	34.7042	30.4154	28.7862	97.5494	120.311	24.9125
TG (16:0/16:1/18:2)	15.402	846.755	[M+NH4]+	59.387	62.6517	16.7019	8.7104	8.88524	20.3617	44.2836	14.0663	48.6397	68.2606	41.9262	48.837	70.4269	17.4417	30.7095	35.753	78.8637	62.7421	285.714	25.0036	73.9182	26.78	67.8478	59.6236	89.9098	23.6844	66.4133	22.9785	21.7961	20.8944	14.796	81.1014	84.5843	30.475	53.5781	52.7199	58.4472	20.1466	3.61966	84.0995	24.2932	28.7958	26.5867	98.684	95.5181	27.0375
TG (16:0/16:1/18:3)	15.151	844.739	[M+NH4]+	46.0122	52.1411	8.91411	5.91626	4.50223	11.2925	50.5667	12.2575	47.1562	52.4171	32.4331	38.6925	59.071	11.2042	18.7166	23.1783	54.6474	43.5289	218.022	18.7894	63.4338	17.3352	52.0494	37.264	71.0872	21.2333	50.3667	15.9081	15.953	13.7458	9.11958	56.7102	68.8419	23.1394	36.9341	45.9654	47.6412	15.4437	1.08986	67.9756	14.1715	19.4868	22.1193	79.0623	67.1026	18.6173
TG (14:0/18:2/18:3)	14.946	842.723	[M+NH4]+	19.7465	26.9144	2.54918	2.13589	1.61498	3.11683	16.2625	5.04134	25.8929	23.8514	11.4836	15.0118	19.2985	2.82292	6.42379	9.74853	24.7459	13.8399	113.663	11.4449	33.709	4.06994	22.0122	12.4234	37.9291	9.46167	25.7648	5.12778	5.20618	4.04046	2.74969	29.5939	45.5479	8.86254	20.3126	21.5091	21.1146	5.45767	0.315099	31.0094	9.3971	5.50623	7.63932	48.3278	29.322	6.98443
TG (16:0/17:0/18:1)	16.266	864.802	[M+NH4]+	7.36473	6.48997	1.61926	0.649361	1.01964	1.80927	4.15719	1.17962	2.61948	11.5459	3.57099	4.57557	6.38519	1.21717	2.71246	2.54564	9.034	6.24717	29.5015	3.7213	5.0456	2.36612	4.14775	6.66828	12.3462	2.09852	4.96247	3.14222	1.99975	1.61662	1.68657	6.54185	7.79038	3.41045	9.57974	5.69799	8.78172	1.88233	0.388665	7.87607	4.21432	2.46913	1.4001	10.8162	8.56058	2.15789
TG (14:0/18:1/19:1)	15.917	862.786	[M+NH4]+	7.01953	7.26124	1.78559	1.06313	1.37644	1.83413	3.92741	1.46656	3.39552	7.68833	3.08646	4.88074	5.62055	1.58683	3.71074	2.97504	9.68271	6.21034	22.09	3.59166	5.48558	2.72171	4.57883	5.43655	9.71126	2.27663	4.17139	2.80422	2.06507	2.08718	1.96383	6.07077	6.75014	3.46209	7.08015	5.36358	7.77971	2.3201	0.543677	8.18577	4.80141	3.31505	1.95501	10.303	8.44142	2.58737
TG (16:0/18:0/18:1)	16.415	878.817	[M+NH4]+	63.2216	67.7019	16.6144	5.99566	10.2106	23.0577	93.6065	15.5852	38.5517	98.7742	63.617	62.6177	75.9459	14.3525	26.0527	45.3841	107.153	97.4962	438.01	34.8572	93.0975	34.9456	68.2445	100.588	153.318	32.2884	93.265	30.3687	21.8085	17.6867	13.1006	97.8049	141.238	34.5409	73.4072	75.6298	73.7449	19.0932	5.86267	94.6911	40.3269	17.4338	20.5944	106.705	102.296	22.9643
TG (16:0/18:1/18:1)	15.757	876.802	[M+NH4]+	124.996	154.006	35.2964	27.7167	33.2915	50.9755	127.543	50.1967	122.248	135.947	115.886	101.298	141.98	48.0475	63.0627	71.5102	168.661	129.616	570.664	66.1059	202.437	72.9927	163.665	127.88	185.18	69.396	149.388	59.5905	51.2387	65.5424	39.2602	165.022	213.896	68.698	118.302	118.792	134.369	64.9004	19.539	193.298	101.617	70.3215	84.0654	200.937	224.206	60.4526
TG (16:0/18:1/18:2)	15.789	874.786	[M+NH4]+	79.1836	93.0386	21.8672	16.7841	15.7799	30.8709	96.6322	30.5996	81.3863	90.1997	90.4664	65.2372	111.196	32.1781	32.7111	42.4593	96.1952	81.4214	396.514	35.2284	113.175	51.3665	106.161	77.7092	117.498	48.5486	95.8832	32.7887	37.3839	40.8202	22.8748	107.993	138.504	43.7482	71.4694	78.0776	80.8639	42.3741	9.13447	137.164	42.9594	48.2851	64.6135	148.473	113.953	44.2393
TG (16:1/18:1/18:2)	15.513	872.77	[M+NH4]+	79.1836	93.0386	21.8672	16.7841	15.7799	30.8709	96.6322	30.5996	81.3863	90.1997	90.4664	65.2372	111.196	32.1781	32.7111	42.4593	96.1952	81.4214	396.514	35.2284	113.175	51.3665	106.161	77.7092	117.498	48.5486	95.8832	32.7887	37.3839	40.8202	22.8748	107.993	138.504	43.7482	71.4694	78.0776	80.8639	42.3741	9.13447	137.164	42.9594	48.2851	64.6135	148.473	113.953	44.2393
TG (16:0/18:2/18:3)	15.264	870.755	[M+NH4]+	42.6312	56.6815	9.03433	9.62664	7.39722	11.5023	47.2612	19.5873	61.6698	49.897	55.0242	42.2216	71.5929	16.9705	19.3272	25.4128	56.0649	41.3626	235.982	22.3548	70.9292	29.204	62.1173	31.5047	67.1473	27.8991	61.7923	16.7578	21.5728	24.6158	12.1457	66.3951	97.633	25.7612	34.6208	45.903	48.2646	24.368	2.6882	76.0465	23.6174	26.9429	40.4398	85.2063	73.063	24.7139
TG (16:1/18:2/18:2)	14.888	870.755	[M+NH4]+	43.9817	59.7717	9.23335	9.92857	7.56512	11.715	48.4037	20.3358	66.1911	51.9373	56.8678	44.0055	74.0074	17.3116	19.9425	26.4135	58.4926	42.8491	245.728	23.6325	74.3289	29.7531	64.2717	32.2364	70.4686	28.9835	64.8188	17.2644	22.3232	25.4854	12.455	69.4724	104.418	26.8221	36.1747	47.9581	50.1152	24.9606	2.70642	79.6834	24.7275	27.6917	41.9104	89.3732	75.6579	25.3917
TG (16:1/18:2/18:3)	15.048	868.739	[M+NH4]+	15.9617	26.891	3.20885	3.7806	3.38035	3.48858	15.2824	7.52265	33.2027	23.1431	15.1846	18.0464	22.0665	4.49903	7.49186	10.5906	30.7897	15.2083	103.348	15.6705	36.2371	7.47286	25.3172	12.0383	35.974	11.6885	31.1004	6.1602	6.90568	8.03205	4.03068	32.6784	60.5729	10.1848	20.2374	18.2622	21.7077	6.90957	0.516762	30.0818	16.6405	8.20306	13.566	35.7324	36.622	7.29079
TG (12:0/18:1/22:6)	14.915	866.723	[M+NH4]+	4.33733	8.57396	1.16152	1.24703	1.29719	1.071	6.6966	2.17107	8.12015	5.84864	2.80616	4.2903	4.19847	1.04964	2.08113	2.60232	10.5656	3.16853	30.4982	7.13668	11.3636	1.21535	6.50407	3.44795	12.2432	3.49061	9.38071	1.60022	1.353	1.52875	0.857404	9.52601	19.5958	2.56111	8.93339	4.73659	6.15559	1.41007	0.117561	7.29247	9.34966	1.83476	2.35101	9.45631	10.0987	1.47656
TG (17:0/18:1/18:1)	16.309	890.817	[M+NH4]+	10.9469	16.1549	3.12336	1.51251	1.85772	2.98084	8.27273	3.50013	8.4169	14.8881	8.07992	10.2684	12.3929	2.79972	4.95083	4.49767	15.8824	9.60714	39.3296	6.05168	12.3404	6.25777	9.34975	8.94943	18.1316	5.02729	7.7658	5.27126	4.13555	5.38319	3.67197	10.3714	17.4501	6.57472	11.21	11.8432	13.326	4.63991	1.08955	16.1281	6.88399	5.17692	4.73471	18.4703	11.5971	4.55054
TG (18:0/18:0/18:1)	16.823	906.848	[M+NH4]+	10.8768	16.874	3.62058	1.15217	1.28431	3.2326	21.6278	4.05888	10.4181	16.7328	10.8266	12.518	14.3097	2.70393	4.04645	7.28222	13.5861	16.407	80.3633	5.03537	14.4187	5.67628	11.5122	15.5019	24.3206	6.1769	11.6077	4.84217	4.88815	4.94623	2.76305	13.1753	27.9859	5.89199	8.80766	14.4568	11.844	4.69856	1.00801	18.4038	5.28687	3.30866	6.19531	21.3828	11.0814	6.41724
TG (16:0/18:1/20:1)	16.151	904.833	[M+NH4]+	50.109	80.2348	17.1494	5.62363	6.05498	15.4004	132.197	18.9619	50.277	86.4152	51.7821	60.5226	87.0413	12.9259	17.466	43.6692	67.1961	98.1372	421.637	23.7994	89.7512	27.3698	56.6909	90.8555	116.846	38.1457	55.5289	28.7302	23.9876	23.0951	12.1725	64.0514	176.99	26.7409	42.237	85.5211	73.1951	22.4809	4.51694	109.21	25.2156	16.2638	29.7681	86.3351	53.927	28.562
TG (18:0/18:1/18:1)	16.494	904.833	[M+NH4]+	50.7627	81.1936	17.3958	5.71619	6.10443	15.5693	107.525	19.0565	50.8372	71.1785	53.0601	61.6907	70.1213	13.0537	17.6798	36.4091	68.903	84.0589	357.127	24.1816	72.2845	27.6874	57.7343	78.3053	121.606	30.205	56.8618	22.3479	18.0779	23.4344	12.3166	65.5858	141.544	26.9938	43.1351	70.6661	58.1659	22.7867	4.54587	88.2371	25.7418	16.3803	29.9871	87.6093	55.2015	29.0155
TG (16:0/18:1/20:2)	16.2	902.817	[M+NH4]+	75.1928	104.872	24.8876	14.425	13.5805	26.8198	140.46	37.5944	89.5126	85.3306	76.778	70.977	98.9495	24.8821	29.5772	40.9793	79.9932	86.598	405.568	40.2157	102.117	44.7681	84.921	80.1627	137.843	44.1887	80.4022	35.6062	31.477	42.791	20.1958	91.0574	191.344	38.582	64.6513	82.8638	82.5026	42.6635	7.96895	125.895	45.9764	37.7358	60.1835	132.612	87.0376	45.578
TG (18:1/18:1/18:2)	15.895	900.802	[M+NH4]+	54.94	69.9551	18.3148	14.3009	11.2357	18.6339	127.398	27.4237	67.6019	59.0937	53.418	47.4896	66.1186	20.0013	21.2919	26.5196	51.1947	58.3938	263.179	26.7263	64.1824	32.3172	60.2571	54.2818	90.3961	32.5512	48.6732	25.6594	24.3821	31.6555	14.0852	61.8546	138.338	27.343	41.2943	59.4239	61.8891	33.6105	6.7166	90.4309	31.6675	30.8037	54.092	95.7983	55.1595	37.5364
TG (18:1/18:2/18:2)	15.588	898.786	[M+NH4]+	36.7481	52.0775	11.4627	10.6341	8.13494	13.0268	107.964	21.7793	50.8454	42.2864	43.859	33.3123	50.6022	15.0269	13.3797	18.6761	36.6768	37.886	227.306	19.976	52.3483	26.4791	47.5822	38.814	61.3028	24.8272	40.0805	17.1533	17.9307	24.1473	10.2927	47.0729	112.968	19.9297	29.315	43.8268	41.0123	24.7068	4.91775	64.3777	23.2583	22.1187	44.6075	76.4116	43.3295	27.4158
TG (18:1/18:2/18:3)	15.352	896.77	[M+NH4]+	31.0881	44.4612	8.91042	9.92555	9.43515	10.4288	97.5609	21.7657	49.7227	34.2557	45.3975	29.3185	54.2871	14.9751	12.6026	16.4303	38.7763	30.0102	222.116	22.7193	51.9086	25.9535	43.0313	31.2273	51.2145	25.4961	42.167	14.3217	17.0176	23.4454	9.30792	44.162	124.029	18.3501	29.9707	42.3812	39.8619	22.9161	4.08769	56.0274	34.0481	20.4678	48.0559	76.352	46.5337	24.3976
TG (18:0/18:3/18:5)	14.984	892.739	[M+NH4]+	5.78995	11.2689	1.33494	2.326	2.16231	1.10592	10.4644	4.74494	13.5704	5.62175	6.27403	5.37472	7.04838	1.99673	2.38371	2.64672	10.1228	3.7899	39.7498	8.52733	12.7089	2.3436	7.47351	3.39544	12.9279	5.35347	10.2575	2.13371	2.39339	3.18043	1.37291	9.84745	35.8595	3.58171	8.48373	8.91832	8.22568	3.21537	0.20607	10.4775	13.6402	3.23602	5.95431	17.5016	11.2498	2.70709
TG (18:1/18:1/20:1)	15.798	930.848	[M+NH4]+	6.71773	12.4186	2.40657	0.705511	0.718661	1.72077	17.2843	2.60331	8.49774	8.12354	7.17489	7.37332	10.3702	1.67012	1.83674	4.17115	9.44314	9.68535	61.6488	5.28175	8.98194	3.48506	8.82887	13.0158	18.7217	5.29582	7.2073	3.01201	2.82854	3.89175	1.16239	8.21082	36.0607	3.5147	5.50191	15.6481	8.0626	3.57738	0.435751	11.9266	4.01573	1.95781	5.32234	17.0808	5.39007	5.21103
TG (20:0/18:1/18:2)	16.574	930.848	[M+NH4]+	8.29087	14.8502	2.9247	0.706267	1.00095	2.18001	19.6107	3.31504	10.6752	9.74856	7.15642	8.57834	10.337	1.66188	2.41854	4.86202	10.9634	10.9232	68.2015	6.35394	8.95059	3.46652	8.80577	12.9208	21.4654	6.38953	7.15344	3.78929	3.18945	4.93167	1.5104	10.3063	40.485	4.45942	5.49105	17.7833	9.86796	4.36596	0.565509	14.1994	5.01264	1.95394	6.98305	18.1116	7.16687	6.2789
TG (18:1/20:1/18:2)	16.298	928.833	[M+NH4]+	9.87831	15.5327	3.19688	1.9572	1.89836	2.97795	15.0524	4.6347	12.6938	11.1397	9.67424	8.18629	12.9563	2.62288	3.83266	4.56619	10.3868	8.10918	42.4223	6.42694	13.941	6.31281	10.6294	9.97503	17.2054	6.57209	7.42384	4.86548	4.07082	5.93696	2.27561	12.5547	25.5873	6.03157	8.18139	12.9846	11.3325	5.70498	0.984678	15.3923	6.27991	4.87021	9.69485	16.7244	10.5173	6.47519
TG (18:0/18:1/20:4)	16.033	926.817	[M+NH4]+	9.79238	15.3468	2.92384	4.59684	4.16476	3.82992	10.0105	6.9127	4.16684	12.9749	8.5331	7.43095	11.3764	3.27871	4.59861	4.10996	9.76423	6.92061	26.2792	6.34639	12.8299	6.94832	5.91121	5.84671	11.6693	7.05645	6.2803	5.80266	4.34179	3.25264	3.25364	12.1876	12.0121	6.35091	8.52989	6.32894	9.83953	8.26271	2.63377	15.0276	10.4164	7.6797	10.6144	12.2093	15.1242	6.87492
TG (16:0/18:1/22:5)	15.885	924.802	[M+NH4]+	12.3085	15.6695	4.45142	6.99119	7.16274	5.31092	10.018	8.82043	9.66312	14.2028	9.70769	10.1211	11.6432	5.43483	6.52509	6.73025	15.1942	8.71073	29.5743	11.5223	16.3036	8.86208	11.4843	7.47527	16.0867	8.85591	9.70344	7.21516	5.34183	5.52062	4.30957	15.2657	16.3117	7.70148	15.3419	7.59643	13.6762	9.5799	3.79096	15.9108	22.8037	9.93189	10.6718	15.3723	23.1845	7.59987
TG (16:0/18:1/22:6)	15.656	922.786	[M+NH4]+	14.4148	21.9094	7.23073	10.3321	12.4423	7.53702	27.0338	13.5246	12.7691	14.0785	14.4423	12.5081	15.8536	10.5705	8.21555	8.0765	28.8598	10.802	43.8499	20.2531	24.0897	12.8911	16.1526	12.5351	22.3687	13.0337	15.9195	8.86088	7.65917	6.93126	6.41919	18.1788	27.6531	10.5753	25.9863	12.8546	19.6578	14.0914	6.15135	22.8101	48.7534	14.708	13.0263	24.2671	28.5921	9.63962
TG (16:0/18:2/22:6)	15.381	920.77	[M+NH4]+	10.607	17.2247	5.39638	8.3433	9.93361	5.58485	31.1227	12.3186	12.4737	9.88405	14.5085	9.90212	15.7033	9.89055	6.39838	5.82296	21.9758	8.63518	38.2512	15.5737	20.4446	10.8686	13.415	11.8833	17.1317	11.076	14.4318	6.81279	6.46937	6.60129	5.14605	13.3028	26.8083	8.62053	19.153	11.9761	16.1696	11.6746	3.92936	17.5742	38.0237	12.2034	12.9444	20.0578	22.1483	7.51757
TG (18:1/22:1/18:2)	16.645	956.864	[M+NH4]+	0.454555	0.785108	0.15372	0.0526977	0.0708814	0.106646	3.06372	0.154609	0.640989	0.583721	0.477226	0.542095	0.82219	0.158305	0.12959	0.410332	0.862732	0.749978	7.64129	0.767843	1.06806	0.232595	1.2652	1.08682	1.64227	1.07958	0.7823	0.151144	0.190121	0.541714	0.0639605	0.744822	3.38062	0.251531	0.517788	1.2047	0.678832	0.252262	0.0208745	0.994056	0.635823	0.154678	0.754438	1.50342	0.289667	0.390032
TG (18:1/18:2/22:6)	15.462	946.786	[M+NH4]+	3.13768	4.61773	1.88963	2.99912	3.51875	1.76414	7.24141	4.52223	3.25399	2.51502	2.94262	2.45008	3.56921	3.06088	1.61134	1.6666	4.94428	2.03798	7.03092	5.20403	5.09206	2.52302	2.79474	3.52192	4.79194	2.90998	2.68579	2.17256	1.83482	1.815	1.62726	3.14862	8.88361	2.23789	5.3926	4.78385	4.28962	3.35827	1.45546	4.26354	12.6726	3.68133	4.05566	4.67715	4.6234	2.38162
TG (18:2/20:5/22:6)	14.985	966.755	[M+NH4]+	0.17922	0.373726	0.17683	0.693191	1.01796	0.0977482	5.14354	0.95265	0.300112	0.0559389	0.216962	0.103549	0.113285	0.315747	0.111419	0.0720513	0.582388	0.0381969	0.209504	1.75635	0.515662	0.169412	0.110124	0.734593	0.378296	0.396746	0.225951	0.148732	0.109759	0.12726	0.141674	0.182843	1.02653	0.245762	0.957521	0.681605	0.461467	0.282549	0.0742284	0.266348	10.4074	0.423546	0.267509	0.562177	0.479075	0.0969828
TG (24:0/18:1/18:1)	17.847	988.927	[M+NH4]+	0.713757	1.30653	0.220036	0.0689139	0.0320253	0.226663	4.03408	0.291213	0.937423	1.51204	0.725864	2.05383	1.51387	0.206574	0.131533	0.524434	1.61908	3.35271	26.2916	0.83911	1.30847	0.348553	1.83312	3.00298	3.02383	0.68186	1.46413	0.386856	0.227714	0.225712	0.126665	1.74637	7.56827	0.434521	1.51369	2.74157	1.16739	0.423163	0.0340306	1.36231	0.298029	0.108045	0.434288	2.81714	0.507794	0.773753
CE 18:2	16.996	666.618	[M+NH4]+	0.766793	0.397822	0.383469	0.223406	0.258343	0.486129	0.359339	0.267072	0.453741	0.293488	0.264682	0.165918	0.166741	0.5303	0.207479	0.198327	0.211	0.803948	0.250368	0.208593	0.1989	0.563756	0.272898	0.255916	0.370277	0.252429	0.468194	0.58605	0.201966	0.348848	0.304805	0.303716	0.122313	0.568496	0.5423	0.341358	0.453375	0.60855	0.595965	0.210965	0.5759	0.315596	0.44558	0.610208	0.267573	0.469329
CE 18:3	16.66	664.603	[M+NH4]+	0.171086	0.0707132	0.0712815	0.0533968	0.0502026	0.110355	0.0633364	0.0757506	0.116016	0.0782263	0.0525622	0.0370308	0.035344	0.108882	0.060819	0.0435143	0.0361859	0.178939	0.0450867	0.0329782	0.0527847	0.130123	0.0769987	0.0568851	0.0852254	0.0536437	0.113962	0.142516	0.0469523	0.121278	0.0671305	0.109016	0.0255086	0.116523	0.0918055	0.072434	0.0880633	0.112112	0.0917185	0.032678	0.0799885	0.0574929	0.0989317	0.161059	0.0652156	0.104791
CE 20:3	17.173	692.634	[M+NH4]+	0.129367	0.0615681	0.0900519	0.046065	0.0493225	0.0850185	0.0400119	0.0502367	0.085313	0.0597272	0.0522163	0.0330824	0.0301935	0.0601441	0.0386756	0.0287359	0.0344254	0.135141	0.0436218	0.0383714	0.0313065	0.102326	0.0511941	0.0404121	0.0583339	0.0457362	0.0855225	0.110484	0.0284253	0.0640242	0.0416813	0.0683682	0.0240505	0.0988168	0.0930742	0.0639613	0.0711799	0.0816183	0.102962	0.0276669	0.108696	0.059008	0.0595864	0.137763	0.0650726	0.0801251
CE 20:4	16.809	690.618	[M+NH4]+	0.320198	0.154761	0.155668	0.0909836	0.103117	0.181056	0.13199	0.128568	0.165104	0.147172	0.106474	0.0671043	0.0642612	0.159008	0.0813338	0.0712956	0.0683156	0.265794	0.0903611	0.0941998	0.0848626	0.228101	0.120085	0.0936511	0.125116	0.0992052	0.180106	0.263014	0.0701533	0.127993	0.108549	0.110979	0.0528924	0.214328	0.175802	0.127684	0.152517	0.223861	0.21714	0.0751972	0.202864	0.132249	0.151949	0.225996	0.113482	0.177733
CE 20:5	16.562	688.603	[M+NH4]+	0.215053	0.125999	0.169226	0.17104	0.184687	0.229179	0.12601	0.169538	0.15907	0.0648585	0.0870596	0.0296163	0.0253796	0.244944	0.0371965	0.0462666	0.0499544	0.134456	0.0190861	0.12119	0.0564961	0.204819	0.0866065	0.0299699	0.0643308	0.11793	0.142052	0.223095	0.0821217	0.101922	0.120131	0.0686495	0.0404178	0.215957	0.252485	0.0552054	0.129051	0.245229	0.338056	0.0686936	0.32152	0.211287	0.166104	0.213315	0.10474	0.0768533
CE 22:6	16.704	714.618	[M+NH4]+	0.25284	0.141466	0.148924	0.0912867	0.113215	0.185487	0.106171	0.0959803	0.147906	0.0668354	0.100276	0.0466111	0.0493328	0.200864	0.0496504	0.0483941	0.0718417	0.176016	0.0343777	0.0962858	0.0590639	0.191757	0.0801643	0.0550609	0.115032	0.106336	0.139843	0.157563	0.0741261	0.0747203	0.119755	0.0513034	0.0411861	0.227478	0.246226	0.100607	0.163898	0.211606	0.25662	0.0550718	0.266248	0.137986	0.143615	0.197734	0.08298	0.116319
[truncated: 296 more columns]

## Sheet: Table S2
Table S2: Physical exercise patterns of pre-adolescent children (1: Never or sometimes, 2: Once or twice a week and 3: More than 3 times a week)
Participants Involved	Sex	Options
MC-1	Girl	1
MC-2	Girl	1
MC-3	Girl	3
MC-4	Girl	2
MC-6	Boy	1
MC-7	Boy	2
MC-9	Boy	2
MC-10	Boy	2
MC-11	Girl	1
MC-12	Boy	1
MC-13	Girl	2
MC-14	Girl	1
MC-15	Boy	3
MC-16	Boy	2
MC-17	Girl	2
MC-19	Boy	2
MC-21	Girl	2
MC-22	Girl	2
MC-23	Boy	2
MC-24	Boy	3
MC-27	Girl	3
MC-31	Boy	2
MC-36	Boy	2
MC-38	Boy	3
MC-39	Boy	2
MC-40	Girl	2
MC-41	Boy	2
MC-42	Girl	2
MC-48	Boy	2
MC-49	Girl	1
MC-51	Girl	1
MC-52	Boy	3
MC-53	Boy	2
MC-54	Boy	2
MC-60	Boy	3
MC-61	Boy	1
MC-65	Boy	1
MC-66	Girl	3
MC-67	Boy	3
MC-68	Boy	2
MC-69	Girl	2
MC-70	Girl	2
MC-71	Boy	3
MC-72	Girl	2
MC-73	Boy	2
MC-75	Boy	2
MC-76	Girl	1
MC-78	Girl	3
MC-79	Girl	1
MC-80	Boy	2
MC-81	Boy	2
MC-83	Boy	3
MC-84	Boy	1
MC-86	Boy	2
MC-87	Boy	2
MC-88	Girl	1
MC-89	Girl	3
MC-90	Boy	2
MC-91	Girl	1
MC-92	Girl	2
MC-93	Girl	2
MC-95	Girl	2
MC-96	Girl	2
MC-97	Girl	3
MC-99	Girl	3
MC-101	Boy	3
MC-102	Boy	3
MC-103	Boy	3
MC-105	Boy	3
MC-106	Girl	3
MC-107	Girl	3
MC-108	Boy	3
MC-109	Girl	1
MC-110	Girl	3
MC-111	Girl	3
MC-112	Girl	2
MC-113	Boy	3
MC-114	Girl	2
MC-115	Girl	3
MC-116	Boy	2
MC-117	Boy	2
MC-119	Boy	2
MC-120	Girl	1
MC-121	Boy	3
MC-122	Boy	3
MC-123	Girl	1
MC-125	Boy	3
MC-126	Girl	2
MC-127	Boy	3
MC-128	Girl	3
MC-129	Boy	3
MC-131	Girl	2
MC-133	Girl	1
MC-134	Boy	2
MC-135	Girl	2
MC-136	Boy	1
MC-137	Boy	1
MC-138	Girl	3
MC-139	Boy	3
MC-140	Boy	3
MC-141	Boy	2
MC-142	Boy	3
MC-144	Girl	3
MC-145	Boy	2
MC-146	Boy	3
MC-147	Girl	3
MC-148	Girl	1
MC-149	Girl	3
MC-150	Girl	1
MC-151	Boy	3
MC-152	Girl	1
MC-153	Boy	3
MC-154	Boy	2
MC-155	Girl	2
MC-156	Boy	3
MC-157	Girl	1
MC-158	Girl	2
MC-159	Girl	3
MC-160	Boy	3
MC-161	Boy	1
MC-162	Girl	2
MC-163	Boy	3
MC-164	Boy	2
MC-165	Boy	3
MC-166	Girl	2
MC-167	Boy	2
MC-168	Boy	1
MC-169	Boy	2
MC-170	Boy	2
MC-172	Girl	3
MC-173	Boy	1
MC-174	Girl	3
MC-176	Boy	2
MC-177	Girl	3
MC-178	Girl	3
MC-179	Girl	3
MC-180	Boy	1
MC-182	Girl	3
MC-183	Girl	3
MC-184	Girl	2
MC-185	Boy	2
MC-186	Girl	1
MC-187	Girl	2
MC-188	Boy	1
MC-190	Boy	2
MC-191	Boy	1
MC-192	Boy	2
MC-193	Girl	1
MC-194	Boy	2
MC-195	Girl	1
MC-197	Boy	2
MC-199	Boy	1
MC-200	Boy	1
MC-201	Girl	3
MC-202	Boy	3
MC-203	Boy	3
MC-204	Girl	1
MC-205	Girl	1
MC-206	Boy	3
MC-207	Boy	1
MC-208	Boy	3
MC-209	Boy	2
MC-210	Girl	1
MC-211	Boy	2
MC-212	Girl	3
MC-214	Girl	2
MC-215	Boy	3
MC-216	Boy	1
MC-217	Girl	1
MC-218	Boy	2
MC-219	Girl	1
MC-220	Boy	2
MC-221	Boy	1
MC-223	Boy	3
MC-224	Girl	1
MC-227	Boy	2
MC-228	Girl	1
MC-231	Girl	1
MC-232	Boy	2
MC-233	Girl	1
MC-234	Girl	2
MC-235	Girl	2
MC-236	Boy	3
MC-237	Girl	1
MC-239	Girl	1
MC-240	Girl	2
MC-241	Boy	2
MC-242	Girl	2
MC-243	Boy	1
MC-244	Boy	1
MC-246	Girl	2
MC-247	Boy	2
MC-248	Girl	3
MC-249	Boy	2
MC-250	Boy	1
MC-251	Boy	2
MC-252	Boy	1
MC-253	Girl	1
MC-254	Girl	3
MC-255	Girl	1
MC-256	Boy	3
MC-257	Girl	2
MC-259	Boy	1
MC-261	Boy	3
MC-262	Girl	1
MC-263	Boy	1
MC-264	Boy	1
MC-265	Girl	1
MC-266	Boy	2
MC-267	Girl	2
MC-269	Boy	1
MC-270	Boy	3
MC-271	Girl	2
MC-274	Girl	1
MC-275	Boy	1
MC-277	Boy	3
MC-280	Girl	1
MC-281	Girl	1
MC-282	Girl	2
MC-283	Girl	1
MC-285	Girl	2
MC-290	Boy	3
MC-291	Boy	2
MC-294	Girl	1
MC-295	Girl	1
MC-296	Girl	1
MC-299	Girl	2
MC-300	Boy	2
MC-301	Boy	3
MC-302	Boy	3
MC-303	Boy	3
MC-304	Boy	2
MC-305	Girl	2
MC-306	Boy	1
MC-307	Boy	2
MC-308	Girl	1, 3
MC-309	Girl	3
MC-310	Girl	1
MC-311	Boy	3
MC-312	Boy	1
MC-313	Boy	2
MC-315	Boy	2
MC-316	Girl	2
MC-318	Girl	2
MC-319	Girl	2
MC-320	Girl	3
MC-321	Boy	1
MC-322	Girl	2
MC-323	Girl	2
MC-324	Girl	2
MC-325	Girl	3
MC-326	Boy	3
MC-327	Boy	2
MC-328	Girl	3
MC-329	Boy	2
MC-330	Girl	2
MC-332	Girl	3
MC-333	Boy	3
MC-334	Boy	3
MC-335	Girl	2
MC-336	Boy	3
MC-337	Girl	2
MC-339	Girl	2
MC-340	Boy	3
MC-341	Boy	1
MC-342	Girl	2
MC-343	Boy	3
MC-344	Boy	3
MC-345	Girl	1
MC-346	Boy	3
MC-347	Girl	1
MC-348	Boy	1
MC-349	Girl	2
MC-350	Boy	1
MC-351	Girl	2
MC-353	Girl	3
MC-354	Girl	3
MC-355	Boy	2
MC-356	Girl	2
MC-357	Girl	3
MC-358	Girl	2
MC-359	Boy	3
MC-360	Boy	3
MC-363	Boy	2
MC-364	Girl	3
MC-365	Boy	3
MC-366	Boy	2
MC-367	Boy	3
MC-370	Girl	1
MC-371	Girl	2
MC-372	Girl	2
MC-373	Boy	1
MC-374	Boy	2
MC-375	Girl	2
MC-377	Boy	3
MC-378	Boy	3
MC-379	Girl	1
MC-380	Boy	2
MC-381	Girl	2
MC-382	Girl	3
MC-383	Girl	1
MC-384	Boy	2
MC-385	Boy	2
MC-386	Girl	3
MC-388	Girl	2
MC-390	Boy	3
MC-391	Girl	3
MC-392	Girl	3
MC-393	Boy	3
MC-394	Boy	3
MC-395	Boy	3
MC-396	Boy	3
MC-397	Girl	1
MC-398	Girl	2
MC-399	Boy	2
MC-400	Girl	2
MC-401	Boy	3
MC-402	Girl	3
MC-404	Boy	1
MC-405	Boy	2
MC-406	Girl	2
MC-407	Boy	1
MC-409	Boy	1
MC-410	Boy	2
MC-411	Boy	3
MC-412	Boy	3
MC-413	Boy	2
MC-414	Boy	2
MC-416	Girl	1
MC-417	Boy	3
MC-419	Girl	2
MC-420	Girl	2
MC-421	Boy	3
MC-422	Boy	2
MC-423	Girl	2
MC-424	Boy	3
MC-426	Boy	3
MC-427	Girl	3
MC-428	Boy	3
MC-429	Girl	3
MC-433	Boy	3
MC-434	Boy	3

## Sheet: Table S3
Table S3: Power calculation for justification of sample size by sex, age, and bodyweight groups in pre-Adolescent children's (UW: Underweight, NR: Normal range, and OW: Overweight).
Statistical parameters	Sex group	Statistical parameters	Age groups	Statistical parameters	Weight groups
Statistical Test	T-test,	Statistical Test	F-test, ANOVA	Statistical Test	F-test, ANOVA
Type of power	Post hoc	Type of power	Post hoc	Type of power	Post hoc
Tails	Two	Age-9 (Mean±SD)	2312.6±1055.5	UW (Mean±SD)	1794.1±608.6
Boys (Mean±SD)	2467.5±1219.9	Age-10 (Mean±SD)	2378.0±1015.8	NR (Mean±SD)	2317.9±1014.6
Girls (Mean±SD)	2352.6±1021.3	Age-11 (Mean±SD)	2539.0±1265.9	OW (Mean±SD)	3345.8±1580.2
Pooled standard deviation	1130.85	Age-12 (Mean±SD)	2613.0±1401.3	Pooled standard deviation	1080.9
Effect size	0.1	Pooled standard deviation	1130.7	Effect size	0.31
α err prob	0.05	Effect size	0.09	α err prob	0.05
Number of groups	2	α err prob	0.05	Number of groups	3
Sample size of boys	181	Number of groups	4	Sample size of UW	12
Sample size of girls	161	Sample size of Age-9	114	Sample size of NR	292
Power (1-β err prob)	0.15	Sample size of Age-10	133	Sample size of OW	38
		Sample size of Age-11	36	Power (1-β err prob)	0.99
		Sample size of Age-12	59
		Power (1-β err prob)	0.29

## Sheet: Figure S1
Figure S1: Analysis of lipid biosynthesis pathways in boys and girls. The data is represented as mean ± SEM. The Y-axis represents the concentration of the lipid sub-class in ng/µL and the X-axis represents different sex groups. Where the abbreviations are as follows: Acetyl Coenzyme A (Acetyl Co A), Fatty Acids (FAs), Dihydroxyacetone Phosphate (DHAP), Glycerol-3-Phosphate (G3P), Lysophosphatidi…

## Sheet: Figure S2
Figure S1: Volcanic plot representing significantly altered lipids (t-test, p < 0.05) in the plasma samples of boys A. Boys in the 9 vs. 10 years age group. B. Boys in the 9 vs. 11 age group. C. Boys in the 9 vs. 12 age group. D. Boys in the 10 vs. 11 age group. E. Boys in the 10 vs. 12 age group. F. Boys in the 11 vs. 12 age group

## Sheet: Figure S3
Figure S3: Volcanic plot representing significantly altered lipids (t-test, p < 0.05) in the plasma samples of girls A. Girls in the 9 vs. 10 age group. B. Girls in the 9 vs. 11 age group. C. Girls in the 9 vs. 12 age group. D. Girls 10 vs. 11 age group. E. Girls in the 10 vs. 12 age group. F. Girls in the 11 vs. 12 age group.
